# Supplementary material for: (5S,11aS)-5-Hydro­per­oxy-1,5,11,11a-tetra­hydro­[1]benzothieno[3,2-f]indol­izin-3(2H)-one
Source: Acta Crystallogr Sect E Struct Rep Online. 2012 Nov 10;68(Pt 12):o3327–8. doi: 10.1107/S1600536812045394 (PMC3588932; doi:10.1107/S1600536812045394)
Supplement: Supplementary file 1 [file e-68-o3327-sup1.cif]

##############################################################################
#                                                                            #
# This CIF contains the data in a paper accepted for publication in          #
# Acta Crystallographica Section E. It conforms to the requirements of       #
# Notes for Authors for Acta Crystallographica Section E, and has been       #
# peer reviewed under the auspices of the IUCr Commission on Journals.       #
#                                                                            #
# Full details of the Crystallographic Information File format               #
# are given in the paper "The Crystallographic Information File (CIF):       #
# a New Standard Archive File for Crystallography" by S. R. Hall, F. H.      #
# Allen and I. D. Brown [Acta Cryst. (1991), A47, 655-685].                  #
#                                                                            #
# The current version of the core CIF dictionary is obtainable from          #
# ftp://ftp.iucr.org/pub/cif_core.dic.                                       #
#                                                                            #
# Software is freely available for graphical display of the structure(s)     #
# in this CIF. For information consult the CIF software page                 #
# http://www.iucr.org/resources/cif/software.                                #
#                                                                            #
# This file may be used for bona fide research purposes within the           #
# scientific community so long as proper attribution is given to the journal # 
# article from which it was obtained.                                        #
#                                                                            #
##############################################################################
data_I
_audit_creation_method     SHELXL-97
_chemical_name_systematic
;
(5<i>S</i>,11a<i>S</i>)-5-Hydroperoxy-1,5,11,11a-
tetrahydro[1]benzothieno[3,2-<i>f</i>]indolizin-3(2<i>H</i>)-one
;
_chemical_name_common     ?
_chemical_formula_moiety     'C14 H13 N O3 S'
_chemical_formula_sum     'C14 H13 N O3 S'
_chemical_formula_iupac     'C14 H13 N O3 S'
_chemical_formula_weight     275.31
_chemical_melting_point     ?
_symmetry_cell_setting     monoclinic
_symmetry_space_group_name_H-M     'P 21'
_symmetry_space_group_name_Hall     'P 2yb'
loop_
    _symmetry_equiv_pos_as_xyz
    'x, y, z'
    '-x, y+1/2, -z'
_cell_length_a     7.8040(5)
_cell_length_b     7.9800(4)
_cell_length_c     10.2903(5)
_cell_angle_alpha     90.00
_cell_angle_beta     99.458(5)
_cell_angle_gamma     90.00
_cell_volume     632.13(6)
_cell_formula_units_Z     2
_cell_measurement_reflns_used     10799
_cell_measurement_theta_min     3.2426
_cell_measurement_theta_max     29.5813
_cell_measurement_temperature     295(2)
_exptl_crystal_description     block
_exptl_crystal_colour     colourless
_exptl_crystal_size_max     0.25
_exptl_crystal_size_mid     0.20
_exptl_crystal_size_min     0.15
_exptl_crystal_density_diffrn     1.446
_exptl_crystal_density_meas     ?
_exptl_crystal_density_method     'not measured'
_exptl_crystal_F_000     288
_exptl_absorpt_coefficient_mu     0.259
_exptl_absorpt_correction_type     analytical
_exptl_absorpt_process_details
;
[CrysAlis RED (Oxford Diffraction, 2009), based on expressions derived
by
Clark & Reid (1995)]
;
_exptl_absorpt_correction_T_min     0.947
_exptl_absorpt_correction_T_max     0.974
_diffrn_ambient_temperature     295(2)
_diffrn_radiation_type     MoK\a
_diffrn_radiation_wavelength     0.71073
_diffrn_radiation_source     'fine-focus sealed tube'
_diffrn_radiation_monochromator     graphite
_diffrn_measurement_device_type     'Oxford Diffraction Xcalibur (Ruby, Gemi)'
_diffrn_measurement_method     '\w scans'
_diffrn_detector_area_resol_mean     10.4340
_diffrn_reflns_number     21595
_diffrn_reflns_av_R_equivalents     0.0275
_diffrn_reflns_av_sigmaI/netI     0.0191
_diffrn_reflns_theta_min     4.39
_diffrn_reflns_theta_max     26.36
_diffrn_reflns_theta_full     25.00
_diffrn_measured_fraction_theta_max     0.994
_diffrn_measured_fraction_theta_full     0.993
_diffrn_reflns_limit_h_min     -9
_diffrn_reflns_limit_h_max     9
_diffrn_reflns_limit_k_min     -9
_diffrn_reflns_limit_k_max     9
_diffrn_reflns_limit_l_min     -12
_diffrn_reflns_limit_l_max     12
_refine_special_details
;
Refinement of <i>F</i>^2^ against ALL reflections. The weighted <i>R</i>-factor
<i>wR</i> and goodness of fit <i>S</i> are based on <i>F</i>^2^, conventional
<i>R</i>-factors <i>R</i> are based on <i>F</i>, with <i>F</i> set to zero for
negative <i>F</i>^2^. The threshold expression of <i>F</i>^2^ >
\s(<i>F</i>^2^) is used only for calculating <i>R</i>-factors(gt) <i>etc</i>.
and is not relevant to the choice of reflections for refinement.
<i>R</i>-factors based on <i>F</i>^2^ are statistically about twice as large
as those based on <i>F</i>, and <i>R</i>- factors based on ALL data will be
even larger.
;
_reflns_number_total     2555
_reflns_number_gt     2162
_reflns_threshold_expression     I>2\s(I)
_refine_ls_structure_factor_coef     Fsqd
_refine_ls_matrix_type     full
_refine_ls_R_factor_all     0.0350
_refine_ls_R_factor_gt     0.0274
_refine_ls_wR_factor_gt     0.0660
_refine_ls_wR_factor_ref     0.0680
_refine_ls_goodness_of_fit_ref     0.999
_refine_ls_restrained_S_all     0.998
_refine_ls_number_reflns     2555
_refine_ls_number_parameters     176
_refine_ls_number_restraints     2
_refine_ls_hydrogen_treatment     mixed
_refine_ls_weighting_scheme     calc
_refine_ls_weighting_details
                 'calc w=1/[\s^2^(Fo^2^)+(0.0441P)^2^] where P=(Fo^2^+2Fc^2^)/3'
_atom_sites_solution_hydrogens     geom
_atom_sites_solution_primary     direct
_atom_sites_solution_secondary     difmap
_refine_ls_shift/su_max     0.000
_refine_ls_shift/su_mean     0.000
_refine_diff_density_max     0.126
_refine_diff_density_min     -0.137
_refine_ls_extinction_method     none
_refine_ls_extinction_coef     ?
_refine_ls_abs_structure_details     'Flack (1983), 1185 Friedel pairs'
_refine_ls_abs_structure_Flack     -0.05(6)
loop_
    _atom_type_symbol
    _atom_type_description
    _atom_type_scat_dispersion_real
    _atom_type_scat_dispersion_imag
    _atom_type_scat_source
    'C' 'C' 0.0033 0.0016
                         'International Tables Vol C Tables 4.2.6.8 and 6.1.1.4'
    'H' 'H' 0.0000 0.0000
                         'International Tables Vol C Tables 4.2.6.8 and 6.1.1.4'
    'N' 'N' 0.0061 0.0033
                         'International Tables Vol C Tables 4.2.6.8 and 6.1.1.4'
    'O' 'O' 0.0106 0.0060
                         'International Tables Vol C Tables 4.2.6.8 and 6.1.1.4'
    'S' 'S' 0.1246 0.1234
                         'International Tables Vol C Tables 4.2.6.8 and 6.1.1.4'
_computing_data_collection     '<i>CrysAlis CCD</i> (Oxford Diffraction, 2009)'
_computing_cell_refinement     '<i>CrysAlis CCD</i> (Oxford Diffraction, 2009)'
_computing_data_reduction     '<i>CrysAlis RED</i> (Oxford Diffraction, 2009)'
_computing_structure_solution     '<i>SHELXS97</i> (Sheldrick, 2008)'
_computing_structure_refinement     '<i>SHELXL97</i> (Sheldrick, 2008)'
_computing_molecular_graphics
;
DIAMOND, (Brandenburg, 2001), <i>PLATON</i> (Spek, 2009)
and <i>WinGX</i>
(Farrugia, 1999)
;
_computing_publication_material     '<i>SHELXL97</i> (Sheldrick, 2008)'
loop_
    _atom_site_type_symbol
    _atom_site_label
    _atom_site_fract_x
    _atom_site_fract_y
    _atom_site_fract_z
    _atom_site_U_iso_or_equiv
    _atom_site_adp_type
    _atom_site_calc_flag
    _atom_site_refinement_flags
    _atom_site_occupancy
    _atom_site_symmetry_multiplicity
    _atom_site_disorder_assembly
    _atom_site_disorder_group
    C C2 -0.1152(2) 0.0934(2) 0.10939(14) 0.0487(4) Uani d . 1 1 . .
    C C3 -0.2994(2) 0.1556(3) 0.07868(18) 0.0625(5) Uani d . 1 1 . .
    H H3B -0.3714 0.1014 0.1347 0.075 Uiso calc R 1 1 . .
    H H3A -0.3483 0.1340 -0.0127 0.075 Uiso calc R 1 1 . .
    C C4 -0.2872(2) 0.3432(3) 0.1057(2) 0.0662(5) Uani d . 1 1 . .
    H H4B -0.3852 0.3817 0.1447 0.079 Uiso calc R 1 1 . .
    H H4A -0.2838 0.4054 0.0252 0.079 Uiso calc R 1 1 . .
    C C5 -0.1161(2) 0.3639(3) 0.20284(16) 0.0527(4) Uani d . 1 1 . .
    H H5 -0.0563 0.4666 0.1834 0.063 Uiso calc R 1 1 . .
    C C6 -0.1345(2) 0.3584(3) 0.34751(18) 0.0584(4) Uani d . 1 1 . .
    H H6B -0.1750 0.4661 0.3741 0.070 Uiso calc R 1 1 . .
    H H6A -0.2190 0.2739 0.3613 0.070 Uiso calc R 1 1 . .
    C C7 0.0371(2) 0.31816(19) 0.42819(16) 0.0490(4) Uani d . 1 1 . .
    C C8 0.2927(2) 0.2798(2) 0.60665(15) 0.0497(4) Uani d . 1 1 . .
    C C9 0.4223(3) 0.2701(3) 0.71705(16) 0.0633(5) Uani d . 1 1 . .
    H H9 0.4012 0.3056 0.7990 0.076 Uiso calc R 1 1 . .
    C C10 0.5810(3) 0.2073(3) 0.70255(19) 0.0707(6) Uani d . 1 1 . .
    H H10 0.6691 0.2028 0.7752 0.085 Uiso calc R 1 1 . .
    C C11 0.6131(3) 0.1499(3) 0.58133(19) 0.0634(5) Uani d . 1 1 . .
    H H11 0.7218 0.1064 0.5743 0.076 Uiso calc R 1 1 . .
    C C12 0.4862(2) 0.1569(2) 0.47181(16) 0.0511(4) Uani d . 1 1 . .
    H H12 0.5084 0.1174 0.3912 0.061 Uiso calc R 1 1 . .
    C C13 0.3233(2) 0.22356(19) 0.48218(15) 0.0428(4) Uani d . 1 1 . .
    C C14 0.17251(19) 0.24634(19) 0.38248(14) 0.0412(4) Uani d . 1 1 . .
    C C15 0.15873(19) 0.1929(2) 0.24080(14) 0.0413(4) Uani d . 1 1 . .
    H H15 0.1927 0.0751 0.2363 0.050 Uiso calc R 1 1 . .
    N N1 -0.01704(17) 0.21547(16) 0.17396(12) 0.0447(3) Uani d . 1 1 . .
    O O1 -0.06189(17) -0.04709(17) 0.08604(12) 0.0627(3) Uani d . 1 1 . .
    O O2 0.27750(15) 0.29669(15) 0.18624(11) 0.0513(3) Uani d . 1 1 . .
    O O3 0.28192(17) 0.23328(18) 0.05339(11) 0.0597(3) Uani d D 1 1 . .
    H H3 0.207(2) 0.299(3) 0.013(2) 0.098(9) Uiso d D 1 1 . .
    S S1 0.08315(6) 0.35880(6) 0.59656(4) 0.06228(15) Uani d . 1 1 . .
loop_
    _atom_site_aniso_label
    _atom_site_aniso_U_11
    _atom_site_aniso_U_22
    _atom_site_aniso_U_33
    _atom_site_aniso_U_12
    _atom_site_aniso_U_13
    _atom_site_aniso_U_23
    C2 0.0512(10) 0.0610(11) 0.0332(7) -0.0060(9) 0.0043(7) 0.0038(8)
    C3 0.0518(11) 0.0782(14) 0.0546(10) -0.0038(10) 0.0001(8) 0.0057(9)
    C4 0.0501(10) 0.0692(13) 0.0765(12) 0.0052(11) 0.0018(9) 0.0209(11)
    C5 0.0440(9) 0.0452(9) 0.0699(10) 0.0038(9) 0.0121(8) 0.0093(9)
    C6 0.0508(9) 0.0560(9) 0.0702(10) 0.0095(10) 0.0151(8) -0.0066(10)
    C7 0.0520(10) 0.0446(10) 0.0529(9) -0.0003(8) 0.0156(8) -0.0048(7)
    C8 0.0679(11) 0.0400(8) 0.0435(9) 0.0012(8) 0.0161(8) 0.0007(7)
    C9 0.0933(15) 0.0563(11) 0.0402(9) 0.0050(11) 0.0102(9) 0.0006(8)
    C10 0.0872(16) 0.0703(14) 0.0492(10) 0.0112(12) -0.0050(10) 0.0097(9)
    C11 0.0673(12) 0.0648(12) 0.0560(10) 0.0171(10) 0.0042(9) 0.0099(9)
    C12 0.0589(11) 0.0514(10) 0.0439(9) 0.0086(9) 0.0111(8) 0.0041(7)
    C13 0.0549(9) 0.0338(8) 0.0411(7) -0.0015(7) 0.0120(7) 0.0016(6)
    C14 0.0467(9) 0.0354(8) 0.0433(8) -0.0009(7) 0.0125(7) -0.0009(6)
    C15 0.0405(8) 0.0433(9) 0.0408(8) -0.0002(7) 0.0084(6) 0.0009(6)
    N1 0.0429(7) 0.0457(7) 0.0458(7) 0.0001(6) 0.0082(6) 0.0021(6)
    O1 0.0674(9) 0.0619(8) 0.0554(7) -0.0007(7) 0.0000(6) -0.0159(6)
    O2 0.0498(6) 0.0609(7) 0.0445(6) -0.0061(5) 0.0121(5) 0.0000(5)
    O3 0.0607(8) 0.0756(9) 0.0452(7) 0.0118(7) 0.0163(6) 0.0007(6)
    S1 0.0745(3) 0.0630(3) 0.0537(2) 0.0086(3) 0.0234(2) -0.0118(2)
_geom_special_details
;
All e.s.d.'s (except the e.s.d. in the dihedral angle between two l.s. planes)
are estimated using the full covariance matrix. The cell e.s.d.'s are taken
into account individually in the estimation of e.s.d.'s in distances, angles
and torsion angles; correlations between e.s.d.'s in cell parameters are only
used when they are defined by crystal symmetry. An approximate (isotropic)
treatment of cell e.s.d.'s is used for estimating e.s.d.'s involving l.s.
planes.
;
loop_
    _geom_bond_atom_site_label_1
    _geom_bond_atom_site_label_2
    _geom_bond_site_symmetry_2
    _geom_bond_distance
    _geom_bond_publ_flag
    C2 O1 . 1.233(2) ?
    C2 N1 . 1.345(2) ?
    C2 C3 . 1.505(3) ?
    C3 C4 . 1.523(3) ?
    C3 H3B . 0.9700 ?
    C3 H3A . 0.9700 ?
    C4 C5 . 1.539(3) ?
    C4 H4B . 0.9700 ?
    C4 H4A . 0.9700 ?
    C5 N1 . 1.471(2) ?
    C5 C6 . 1.519(2) ?
    C5 H5 . 0.9800 ?
    C6 C7 . 1.490(2) ?
    C6 H6B . 0.9700 ?
    C6 H6A . 0.9700 ?
    C7 C14 . 1.353(2) ?
    C7 S1 . 1.7411(17) ?
    C8 C9 . 1.393(3) ?
    C8 C13 . 1.414(2) ?
    C8 S1 . 1.7400(19) ?
    C9 C10 . 1.366(3) ?
    C9 H9 . 0.9300 ?
    C10 C11 . 1.390(3) ?
    C10 H10 . 0.9300 ?
    C11 C12 . 1.374(3) ?
    C11 H11 . 0.9300 ?
    C12 C13 . 1.398(2) ?
    C12 H12 . 0.9300 ?
    C13 C14 . 1.440(2) ?
    C14 C15 . 1.506(2) ?
    C15 O2 . 1.4252(19) ?
    C15 N1 . 1.441(2) ?
    C15 H15 . 0.9800 ?
    O2 O3 . 1.4634(16) ?
    O3 H3 . 0.841(2) ?
loop_
    _geom_angle_atom_site_label_1
    _geom_angle_atom_site_label_2
    _geom_angle_atom_site_label_3
    _geom_angle_site_symmetry_1
    _geom_angle_site_symmetry_3
    _geom_angle
    _geom_angle_publ_flag
    O1 C2 N1 . . 124.86(17) ?
    O1 C2 C3 . . 126.89(16) ?
    N1 C2 C3 . . 108.17(16) ?
    C2 C3 C4 . . 104.88(16) ?
    C2 C3 H3B . . 110.8 ?
    C4 C3 H3B . . 110.8 ?
    C2 C3 H3A . . 110.8 ?
    C4 C3 H3A . . 110.8 ?
    H3B C3 H3A . . 108.8 ?
    C3 C4 C5 . . 104.22(16) ?
    C3 C4 H4B . . 110.9 ?
    C5 C4 H4B . . 110.9 ?
    C3 C4 H4A . . 110.9 ?
    C5 C4 H4A . . 110.9 ?
    H4B C4 H4A . . 108.9 ?
    N1 C5 C6 . . 108.21(14) ?
    N1 C5 C4 . . 102.19(16) ?
    C6 C5 C4 . . 114.92(14) ?
    N1 C5 H5 . . 110.4 ?
    C6 C5 H5 . . 110.4 ?
    C4 C5 H5 . . 110.4 ?
    C7 C6 C5 . . 109.33(13) ?
    C7 C6 H6B . . 109.8 ?
    C5 C6 H6B . . 109.8 ?
    C7 C6 H6A . . 109.8 ?
    C5 C6 H6A . . 109.8 ?
    H6B C6 H6A . . 108.3 ?
    C14 C7 C6 . . 125.42(15) ?
    C14 C7 S1 . . 112.32(13) ?
    C6 C7 S1 . . 122.26(12) ?
    C9 C8 C13 . . 120.88(17) ?
    C9 C8 S1 . . 128.16(13) ?
    C13 C8 S1 . . 110.95(13) ?
    C10 C9 C8 . . 118.72(16) ?
    C10 C9 H9 . . 120.6 ?
    C8 C9 H9 . . 120.6 ?
    C9 C10 C11 . . 121.29(18) ?
    C9 C10 H10 . . 119.4 ?
    C11 C10 H10 . . 119.4 ?
    C12 C11 C10 . . 120.70(18) ?
    C12 C11 H11 . . 119.7 ?
    C10 C11 H11 . . 119.7 ?
    C11 C12 C13 . . 119.67(15) ?
    C11 C12 H12 . . 120.2 ?
    C13 C12 H12 . . 120.2 ?
    C12 C13 C8 . . 118.72(15) ?
    C12 C13 C14 . . 129.82(14) ?
    C8 C13 C14 . . 111.46(14) ?
    C7 C14 C13 . . 113.53(14) ?
    C7 C14 C15 . . 121.41(14) ?
    C13 C14 C15 . . 125.04(13) ?
    O2 C15 N1 . . 111.66(12) ?
    O2 C15 C14 . . 105.62(12) ?
    N1 C15 C14 . . 109.74(12) ?
    O2 C15 H15 . . 109.9 ?
    N1 C15 H15 . . 109.9 ?
    C14 C15 H15 . . 109.9 ?
    C2 N1 C15 . . 124.42(15) ?
    C2 N1 C5 . . 114.03(14) ?
    C15 N1 C5 . . 119.65(13) ?
    C15 O2 O3 . . 106.49(11) ?
    O2 O3 H3 . . 97.2(18) ?
    C8 S1 C7 . . 91.72(7) ?
loop_
    _geom_hbond_atom_site_label_D
    _geom_hbond_atom_site_label_H
    _geom_hbond_atom_site_label_A
    _geom_hbond_site_symmetry_A
    _geom_hbond_distance_DH
    _geom_hbond_distance_HA
    _geom_hbond_distance_DA
    _geom_hbond_angle_DHA
    O3 H3 O1 2 0.841(2) 1.859(4) 2.6962(19) 173(2)
_iucr_refine_instructions_details
;
TITL    EXP_503 IN P2(1)
CELL  0.71073  7.80403  7.98004 10.29032 90.00000 99.45770 90.00000
ZERR 2  0.00045  0.00038  0.00053  0.00000  0.00520  0.00000
LATT -1
SYMM -X, Y+ 0.50000, -Z
SFAC C H N O S
UNIT 28 26 2 6 2
MERG 2
L.S. 14
FMAP 2
PLAN -15
BOND $H
SHEL 5.0 0.8
MORE 3
LIST 4
ACTA 50
DFIX 0.84 0.002 O3 H3
EQIV $1 -x, 1/2+y, -z
HTAB
HTAB O3 O1_$1
WGHT    0.044100
FVAR       4.48475
C2    1   -0.115199    0.093398    0.109390    11.00000    0.05115    0.06096 =
         0.03325    0.00384    0.00433   -0.00598
C3    1   -0.299435    0.155592    0.078682    11.00000    0.05184    0.07820 =
         0.05457    0.00572    0.00012   -0.00382
AFIX  23
H3B   2   -0.371390    0.101402    0.134693    11.00000   -1.20000
H3A   2   -0.348271    0.134001   -0.012672    11.00000   -1.20000
AFIX   0
C4    1   -0.287201    0.343194    0.105739    11.00000    0.05015    0.06921 =
         0.07646    0.02089    0.00179    0.00517
AFIX  23
H4B   2   -0.385239    0.381703    0.144658    11.00000   -1.20000
H4A   2   -0.283798    0.405434    0.025234    11.00000   -1.20000
AFIX   0
C5    1   -0.116104    0.363861    0.202840    11.00000    0.04404    0.04523 =
         0.06987    0.00930    0.01213    0.00383
AFIX  13
H5    2   -0.056307    0.466585    0.183408    11.00000   -1.20000
AFIX   0
C6    1   -0.134482    0.358448    0.347510    11.00000    0.05077    0.05601 =
         0.07017   -0.00660    0.01506    0.00951
AFIX  23
H6B   2   -0.175040    0.466056    0.374099    11.00000   -1.20000
H6A   2   -0.218994    0.273912    0.361289    11.00000   -1.20000
AFIX   0
C7    1    0.037126    0.318155    0.428189    11.00000    0.05196    0.04458 =
         0.05292   -0.00483    0.01560   -0.00028
C8    1    0.292728    0.279784    0.606651    11.00000    0.06790    0.03998 =
         0.04345    0.00074    0.01605    0.00119
C9    1    0.422303    0.270074    0.717051    11.00000    0.09331    0.05629 =
         0.04019    0.00065    0.01025    0.00500
AFIX  43
H9    2    0.401206    0.305643    0.799026    11.00000   -1.20000
AFIX   0
C10   1    0.580959    0.207286    0.702550    11.00000    0.08723    0.07034 =
         0.04918    0.00974   -0.00502    0.01116
AFIX  43
H10   2    0.669136    0.202843    0.775222    11.00000   -1.20000
AFIX   0
C11   1    0.613144    0.149931    0.581328    11.00000    0.06728    0.06482 =
         0.05603    0.00989    0.00418    0.01714
AFIX  43
H11   2    0.721770    0.106392    0.574258    11.00000   -1.20000
AFIX   0
C12   1    0.486159    0.156876    0.471815    11.00000    0.05887    0.05144 =
         0.04394    0.00411    0.01109    0.00863
AFIX  43
H12   2    0.508443    0.117423    0.391202    11.00000   -1.20000
AFIX   0
C13   1    0.323264    0.223561    0.482184    11.00000    0.05491    0.03376 =
         0.04113    0.00160    0.01204   -0.00148
C14   1    0.172507    0.246337    0.382479    11.00000    0.04667    0.03543 =
         0.04328   -0.00094    0.01253   -0.00090
C15   1    0.158730    0.192913    0.240800    11.00000    0.04047    0.04333 =
         0.04078    0.00093    0.00843   -0.00019
AFIX  13
H15   2    0.192658    0.075085    0.236293    11.00000   -1.20000
AFIX   0
N1    3   -0.017044    0.215467    0.173956    11.00000    0.04294    0.04569 =
         0.04585    0.00214    0.00822    0.00006
O1    4   -0.061888   -0.047086    0.086045    11.00000    0.06739    0.06195 =
         0.05536   -0.01594    0.00001   -0.00069
O2    4    0.277503    0.296689    0.186238    11.00000    0.04985    0.06095 =
         0.04445    0.00003    0.01215   -0.00613
O3    4    0.281916    0.233284    0.053390    11.00000    0.06073    0.07565 =
         0.04518    0.00072    0.01632    0.01181
H3    2    0.206997    0.298721    0.013016    11.00000    0.09804
S1    5    0.083151    0.358799    0.596557    11.00000    0.07448    0.06302 =
         0.05365   -0.01184    0.02335    0.00861
HKLF 4
REM     EXP_503 IN P2(1)
REM R1 =  0.0274 for   2162 Fo > 4sig(Fo)  and  0.0350 for all   2555 data
REM    176 parameters refined using      2 restraints
END
;
data_global
_journal_date_recd_electronic     2012-09-11
_journal_date_accepted     2012-11-02
_journal_name_full     'Acta Crystallographica, Section E'
_journal_year     2012
_journal_volume     68
_journal_issue     12
_journal_page_first     o3327
_journal_page_last     o3328
_journal_paper_category     QO
_journal_paper_doi     10.1107/S1600536812045394
_journal_coeditor_code     BG2481
_publ_contact_author_name     "Dr Viktor Vr\'abel"
_publ_contact_author_address
;
Institute of Analytical Chemistry
Faculty of Chemical and Food Technology
Slovak Technical University
Radlinsk\'eho 9
SK-812 37 Bratislava
Slovak Republic
;
_publ_contact_author_email     viktor.vrabel@stuba.sk
_publ_contact_author_fax     ?
_publ_contact_author_phone     '00421 02 59325285'
_publ_section_title
;\
(5<i>S</i>,11a<i>S</i>)-5-Hydroperoxy-1,5,11,11a-tetrahydro[1]benzothieno[3,2-\
<i>f</i>]indolizin-3(2<i>H</i>)-one
;
loop_
    _publ_author_name
    _publ_author_address
    "Vr\'abel, Viktor"
;
Institute of Analytical Chemistry
Faculty of Chemical and Food Technology
Slovak Technical University
Radlinsk\'eho 9
SK-812 37 Bratislava
Slovak Republic
;
    "\<Svorc, \<Lubom\'ir"
;
Institute of Analytical Chemistry
Faculty of Chemical and Food Technology
Slovak Technical University
Radlinsk\'eho 9
SK-812 37 Bratislava
Slovak Republic
;
    "Marchal\'in, \<Stefan"
;
Institute of Organic Chemistry, Catalysis and Petrochemistry
Faculty of Chemical and Food Technology
Slovak Technical University
Radlinsk\'eho 9
SK-812 37 Bratislava
Slovak Republic
;
    "\<Saf\'a\<r, Peter"
;
Institute of Organic Chemistry, Catalysis and Petrochemistry
Faculty of Chemical and Food Technology
Slovak Technical University
Radlinsk\'eho 9
SK-812 37 Bratislava
Slovak Republic
;
