# Supplementary material for: (5S,11aS)-5-Hydro­per­oxy-1,5,11,11a-tetra­hydro­[1]benzothieno[3,2-f]indol­izin-3(2H)-one
Source: Acta Crystallogr Sect E Struct Rep Online. 2012 Nov 10;68(Pt 12):o3327–8. doi: 10.1107/S1600536812045394 (PMC3588932; doi:10.1107/S1600536812045394)
Supplement: Supplementary file 2 [file e-68-o3327-Isup2.hkl]

# 
# h,k,l, Fc-squared, Fo-squared, sigma(Fo-squared) and status flag 
# 
data_I
_shelx_title '    EXP_503 IN P2(1)' 
_shelx_refln_list_code          4 
_shelx_F_calc_maximum       96.57 
_exptl_crystal_F_000       288.00 
_reflns_d_resolution_high  0.8002 
 
loop_ 
 _symmetry_equiv_pos_as_xyz 
 'x, y, z' 
 '-x, y+1/2, -z' 
 
_cell_length_a     7.8040 
_cell_length_b     7.9800 
_cell_length_c    10.2903 
_cell_angle_alpha  90.000 
_cell_angle_beta   99.458 
_cell_angle_gamma  90.000 
 
_shelx_F_squared_multiplier     1.000 
 
loop_ 
 _refln_index_h 
 _refln_index_k 
 _refln_index_l 
 _refln_F_squared_calc 
 _refln_F_squared_meas 
 _refln_F_squared_sigma 
 _refln_observed_status 
   1  -9   0        0.05       -0.52      1.42 o 
   2  -9   0        1.62        2.13      1.37 o 
   3  -9   0        5.34        5.74      1.67 o 
   4  -9   0        3.97        4.86      1.82 o 
   0  -8   0       58.50       62.44      2.25 o 
   1  -8   0       86.93       87.17      2.21 o 
   2  -8   0        7.12        6.20      1.18 o 
   3  -8   0        6.15        4.94      1.65 o 
   4  -8   0       19.36       19.95      2.40 o 
   5  -8   0        4.78        4.14      1.72 o 
   1  -7   0        4.60        3.84      0.73 o 
   2  -7   0       33.16       33.64      1.47 o 
   3  -7   0       14.56       15.58      1.49 o 
   4  -7   0        6.34        7.85      1.15 o 
   5  -7   0        7.48        5.98      1.63 o 
   6  -7   0        8.64        6.93      2.17 o 
   0  -6   0       69.79       73.21      2.00 o 
   1  -6   0       93.92      101.03      1.47 o 
   2  -6   0       35.25       36.39      1.22 o 
   3  -6   0       10.44       11.25      0.87 o 
   4  -6   0       37.62       37.39      1.66 o 
   5  -6   0        9.48        8.52      1.36 o 
   6  -6   0        2.42        1.58      1.70 o 
   7  -6   0        1.96        3.69      1.85 o 
   1  -5   0      314.03      326.19      2.31 o 
   2  -5   0      153.69      152.65      1.57 o 
   3  -5   0       64.05       66.33      1.43 o 
   4  -5   0        4.94        4.30      0.80 o 
   5  -5   0       74.90       71.34      1.78 o 
   6  -5   0       29.85       30.61      1.92 o 
   7  -5   0        0.94        1.02      1.40 o 
   8  -5   0       16.37       16.37      2.52 o 
   0  -4   0       33.74       32.56      1.19 o 
   1  -4   0      160.05      148.94      1.42 o 
   2  -4   0      195.44      198.36      1.83 o 
   3  -4   0       99.73      110.96      1.45 o 
   4  -4   0      134.32      133.85      1.64 o 
   5  -4   0      128.42      123.65      1.93 o 
   6  -4   0       70.77       69.25      1.60 o 
   7  -4   0       13.70       16.43      1.27 o 
   8  -4   0        9.96       10.69      2.13 o 
   1  -3   0     1629.20     1614.44      4.51 o 
   2  -3   0      212.12      222.61      1.64 o 
   3  -3   0      311.05      304.42      2.12 o 
   4  -3   0      119.11      121.68      1.33 o 
   5  -3   0      158.88      165.00      2.10 o 
   6  -3   0      129.97      128.33      2.10 o 
   7  -3   0        1.41        1.31      0.77 o 
   8  -3   0       14.30       14.00      1.76 o 
   9  -3   0        3.99        5.22      2.16 o 
   0  -2   0     9326.35     8952.72     43.77 o 
   1  -2   0     2538.03     2523.17     19.04 o 
   2  -2   0      464.97      466.35      2.47 o 
   3  -2   0      221.78      239.02      1.70 o 
   4  -2   0       95.77      100.74      1.44 o 
   5  -2   0      147.89      149.30      1.75 o 
   6  -2   0      144.61      146.58      1.78 o 
   7  -2   0       80.87       78.14      2.60 o 
   8  -2   0        4.37        5.48      1.67 o 
   9  -2   0        7.71        8.03      1.67 o 
   2  -1   0      176.46      168.82      1.63 o 
   3  -1   0      527.02      528.89      3.01 o 
   4  -1   0      439.79      452.37      2.31 o 
   5  -1   0      188.87      172.49      1.97 o 
   6  -1   0       23.30       21.90      1.53 o 
   7  -1   0       27.99       28.35      1.55 o 
   8  -1   0        1.20        0.82      1.38 o 
   9  -1   0        8.34        8.30      1.63 o 
   2   0   0       29.76       26.21      0.89 o 
   3   0   0      327.91      352.30      2.37 o 
   4   0   0       16.99       16.05      0.87 o 
   5   0   0      532.07      527.08      3.66 o 
   6   0   0       16.27       15.99      1.05 o 
   7   0   0       66.29       59.41      1.81 o 
   8   0   0        1.77        3.05      1.05 o 
   9   0   0       13.87       15.31      1.83 o 
   2   1   0      172.90      165.79      1.80 o 
   3   1   0      542.42      546.14      2.71 o 
   4   1   0      443.49      450.99      2.85 o 
   5   1   0      189.56      178.67      1.75 o 
   6   1   0       23.23       22.88      1.06 o 
   7   1   0       28.58       30.26      1.38 o 
   8   1   0        1.37        2.13      1.13 o 
   9   1   0        8.37       13.08      2.20 o 
   0   2   0     9247.96     8985.71     56.34 o 
   1   2   0     2555.60     2541.58     22.60 o 
   2   2   0      473.38      478.48      4.05 o 
   3   2   0      221.89      240.24      2.18 o 
   4   2   0       98.31      101.87      1.45 o 
   5   2   0      147.67      148.29      1.64 o 
   6   2   0      147.07      152.02      2.10 o 
   7   2   0       82.86       84.02      2.02 o 
   8   2   0        4.28        7.47      1.30 o 
   9   2   0        7.70        9.98      2.35 o 
   1   3   0     1614.38     1610.31      5.26 o 
   2   3   0      220.99      234.64      1.84 o 
   3   3   0      315.65      310.42      2.57 o 
   4   3   0      117.07      118.02      1.53 o 
   5   3   0      159.61      162.41      1.95 o 
   6   3   0      130.05      129.24      2.16 o 
   7   3   0        1.34        1.90      1.04 o 
   8   3   0       14.76       14.90      1.59 o 
   9   3   0        3.87        3.45      2.23 o 
   0   4   0       36.29       37.33      1.38 o 
   1   4   0      159.17      148.67      1.47 o 
   2   4   0      199.00      202.70      1.87 o 
   3   4   0       99.43      109.32      1.61 o 
   4   4   0      134.99      131.72      1.86 o 
   5   4   0      127.94      131.33      2.25 o 
   6   4   0       69.92       66.31      2.01 o 
   7   4   0       14.14       15.48      1.41 o 
   8   4   0        9.83       10.35      1.45 o 
   1   5   0      315.17      326.39      2.50 o 
   2   5   0      155.59      153.45      1.76 o 
   3   5   0       63.02       66.68      1.59 o 
   4   5   0        4.28        4.71      0.85 o 
   5   5   0       73.90       73.06      1.97 o 
   6   5   0       30.00       31.04      1.83 o 
   7   5   0        0.96        1.30      1.37 o 
   8   5   0       16.40       17.11      2.20 o 
   0   6   0       69.63       71.26      2.21 o 
   1   6   0       95.16      100.79      1.79 o 
   2   6   0       34.68       37.08      1.13 o 
   3   6   0       10.35       11.16      0.94 o 
   4   6   0       38.04       37.47      1.50 o 
   5   6   0        9.15       10.38      1.74 o 
   6   6   0        2.14        1.32      1.43 o 
   7   6   0        1.81        1.74      1.70 o 
   1   7   0        4.96        3.81      0.84 o 
   2   7   0       31.60       32.33      1.33 o 
   3   7   0       13.51       12.42      1.18 o 
   4   7   0        6.02        6.43      1.19 o 
   5   7   0        7.23        7.36      1.50 o 
   6   7   0        8.74        8.07      1.99 o 
   0   8   0       57.90       56.13      2.79 o 
   1   8   0       85.71       87.52      2.46 o 
   2   8   0        6.84        5.28      1.26 o 
   3   8   0        6.11        4.86      1.20 o 
   4   8   0       19.31       19.35      1.56 o 
   5   8   0        4.86        5.23      1.95 o 
   1   9   0        0.05       -0.07      1.11 o 
   2   9   0        1.54        1.45      1.51 o 
   3   9   0        5.31        7.06      2.00 o 
   4   9   0        3.77        3.17      2.00 o 
  -4  -9   1        2.53        3.50      1.77 o 
  -3  -9   1        3.26        1.49      1.37 o 
  -2  -9   1        0.15        0.12      1.24 o 
  -1  -9   1        0.27       -0.08      1.14 o 
   0  -9   1        5.74        5.41      1.16 o 
   1  -9   1        8.62       11.25      1.48 o 
   2  -9   1        5.78        5.36      1.41 o 
   3  -9   1        2.12        1.95      1.67 o 
  -5  -8   1        1.01        1.46      2.17 o 
  -4  -8   1        2.86        3.45      1.64 o 
  -3  -8   1       10.82       10.98      1.35 o 
  -2  -8   1       16.43       19.68      1.44 o 
  -1  -8   1       37.27       39.62      1.54 o 
   0  -8   1       16.38       16.37      1.06 o 
   1  -8   1        1.65        1.86      0.93 o 
   2  -8   1       29.55       25.82      1.56 o 
   3  -8   1       15.97       15.20      1.66 o 
   4  -8   1       22.96       23.39      1.92 o 
   5  -8   1        0.62       -0.76      1.78 o 
  -6  -7   1       15.74       16.78      2.48 o 
  -5  -7   1        8.96       10.87      1.67 o 
  -4  -7   1       16.83       16.36      1.54 o 
  -3  -7   1       23.74       21.60      1.72 o 
  -2  -7   1       27.93       28.08      1.37 o 
  -1  -7   1       45.11       46.75      1.19 o 
   0  -7   1       21.42       19.81      1.01 o 
   1  -7   1        1.87        2.16      0.74 o 
   2  -7   1       15.72       17.19      1.04 o 
   3  -7   1       42.58       42.16      1.56 o 
   4  -7   1       27.65       29.52      1.69 o 
   5  -7   1        4.67        4.57      1.35 o 
   6  -7   1        0.56        1.60      1.84 o 
  -7  -6   1       20.36       18.97      2.35 o 
  -6  -6   1       17.74       19.64      2.15 o 
  -5  -6   1       13.15       11.41      1.39 o 
  -4  -6   1        2.74        2.70      0.98 o 
  -3  -6   1        3.56        2.81      0.72 o 
  -2  -6   1      199.93      197.97      2.56 o 
  -1  -6   1       94.61       97.62      1.50 o 
   0  -6   1       64.16       67.32      1.29 o 
   1  -6   1       29.15       30.16      0.95 o 
   2  -6   1       47.94       47.90      1.09 o 
   3  -6   1        3.58        3.08      0.74 o 
   4  -6   1       97.22       94.22      2.17 o 
   5  -6   1       26.60       25.43      2.17 o 
   6  -6   1        1.10        1.73      1.64 o 
   7  -6   1        5.46        7.04      2.17 o 
  -8  -5   1        0.96       -0.03      2.06 o 
  -7  -5   1        8.21        8.30      2.32 o 
  -6  -5   1       17.29       14.67      1.76 o 
  -5  -5   1       45.61       43.13      1.62 o 
  -4  -5   1      103.34       98.35      1.88 o 
  -3  -5   1       16.36       15.06      0.77 o 
  -2  -5   1       39.07       40.20      1.02 o 
  -1  -5   1       13.56       13.27      0.68 o 
   0  -5   1        7.00        7.12      0.54 o 
   1  -5   1      105.56      100.45      1.38 o 
   2  -5   1       68.32       71.67      1.15 o 
   3  -5   1       35.09       36.26      1.04 o 
   4  -5   1      121.32      122.13      2.04 o 
   5  -5   1      105.85      102.61      2.24 o 
   6  -5   1       11.85       14.05      1.90 o 
   7  -5   1        7.78        6.93      1.63 o 
   8  -5   1        3.52        2.07      2.30 o 
  -8  -4   1        6.30        8.47      2.10 o 
  -7  -4   1       33.70       35.53      2.73 o 
  -6  -4   1      160.81      158.52      2.09 o 
  -5  -4   1       69.29       69.12      1.02 o 
  -4  -4   1       43.56       42.68      1.09 o 
  -3  -4   1      232.58      235.23      2.06 o 
  -2  -4   1      901.12      971.39      4.05 o 
  -1  -4   1     1301.86     1348.46      4.60 o 
   0  -4   1      166.23      158.41      1.36 o 
   1  -4   1      162.14      163.96      1.43 o 
   2  -4   1       35.95       39.20      0.88 o 
   3  -4   1       14.65       14.10      0.70 o 
   4  -4   1      100.13       96.23      1.04 o 
   5  -4   1       32.26       31.19      0.80 o 
   6  -4   1        1.43        0.76      0.53 o 
   7  -4   1        1.51        0.35      1.33 o 
   8  -4   1        4.96        6.05      2.23 o 
  -9  -3   1        4.95        4.87      2.09 o 
  -8  -3   1        4.98        4.19      1.55 o 
  -7  -3   1       24.32       26.24      1.20 o 
  -6  -3   1       71.70       66.36      1.79 o 
  -5  -3   1       50.22       50.43      1.25 o 
  -4  -3   1      124.73      122.37      1.17 o 
  -3  -3   1      353.51      332.77      2.73 o 
  -2  -3   1       30.77       27.47      0.73 o 
  -1  -3   1      227.87      258.56      1.71 o 
   0  -3   1       25.43       25.34      0.59 o 
   1  -3   1      704.60      684.48      2.63 o 
   2  -3   1      280.12      283.57      1.93 o 
   3  -3   1      167.11      184.28      1.29 o 
   4  -3   1      186.00      189.95      1.55 o 
   5  -3   1       65.74       65.31      1.15 o 
   6  -3   1       44.81       43.87      1.17 o 
   7  -3   1       44.78       46.18      1.92 o 
   8  -3   1        8.00        6.80      1.59 o 
   9  -3   1        5.62        7.39      2.22 o 
  -9  -2   1        0.35       -1.54      1.54 o 
  -8  -2   1       21.20       20.43      1.89 o 
  -7  -2   1       34.55       34.28      2.14 o 
  -6  -2   1       50.28       44.84      1.12 o 
  -5  -2   1       71.36       71.54      1.55 o 
  -4  -2   1      132.02      142.78      1.77 o 
  -3  -2   1      496.83      505.46      4.02 o 
  -2  -2   1      440.06      419.45      1.45 o 
  -1  -2   1     3963.30     3981.93     29.13 o 
   0  -2   1      769.54      832.94      2.71 o 
   1  -2   1      717.69      699.60      2.20 o 
   2  -2   1      605.09      600.34      2.98 o 
   3  -2   1      323.09      306.85      2.00 o 
   4  -2   1      127.96      138.83      1.37 o 
   5  -2   1        9.93        9.11      0.56 o 
   6  -2   1        0.74        1.47      0.36 o 
   7  -2   1       21.38       23.89      1.19 o 
   8  -2   1        0.35        1.76      1.68 o 
   9  -2   1        3.74        2.52      1.85 o 
  -9  -1   1        8.88       11.27      1.65 o 
  -8  -1   1        5.30        5.45      1.48 o 
  -7  -1   1      182.62      191.40      3.54 o 
  -6  -1   1       95.29       96.96      3.22 o 
  -5  -1   1       26.25       25.80      1.27 o 
  -4  -1   1      588.32      635.15      5.02 o 
  -3  -1   1      101.12       84.36      1.41 o 
  -2  -1   1      336.51      317.15      1.54 o 
   1  -1   1      342.08      324.65      1.20 o 
   2  -1   1     1303.28     1277.30      3.32 o 
   3  -1   1      277.79      272.47      2.17 o 
   4  -1   1       22.75       28.87      0.82 o 
   5  -1   1       24.19       22.63      0.66 o 
   6  -1   1      117.48      118.90      2.08 o 
   7  -1   1       28.05       27.32      1.49 o 
   8  -1   1       18.44       17.44      1.81 o 
   9  -1   1        1.04       -1.00      1.62 o 
  -9   0   1        0.65        1.10      1.55 o 
  -8   0   1       30.17       30.92      1.70 o 
  -7   0   1      135.51      136.81      2.53 o 
  -6   0   1        0.99        0.71      0.79 o 
  -5   0   1       51.94       50.48      1.21 o 
  -4   0   1       25.84       34.34      1.02 o 
  -3   0   1      160.55      146.49      1.58 o 
  -2   0   1     3113.34     2951.10     22.61 o 
   2   0   1        2.32        2.02      0.46 o 
   3   0   1     1885.27     1896.36      8.03 o 
   4   0   1      811.69      872.88      4.10 o 
   5   0   1        0.17        0.85      0.65 o 
   6   0   1       23.73       24.01      1.18 o 
   7   0   1       11.26       15.11      1.11 o 
   8   0   1        5.26        5.15      1.32 o 
   9   0   1        0.27        1.98      1.43 o 
  -9   1   1        8.75       10.67      2.28 o 
  -8   1   1        5.25        4.91      1.11 o 
  -7   1   1      182.53      190.56      2.57 o 
  -6   1   1       94.52       95.42      1.59 o 
  -5   1   1       28.56       28.60      0.81 o 
  -4   1   1      579.82      616.96      3.17 o 
  -3   1   1       98.18       82.11      1.21 o 
  -2   1   1      334.88      316.79      2.76 o 
   1   1   1      356.71      336.20      2.13 o 
   2   1   1     1288.66     1257.34      5.30 o 
   3   1   1      272.28      270.43      1.86 o 
   4   1   1       22.25       28.70      0.84 o 
   5   1   1       24.41       23.91      0.86 o 
   6   1   1      115.90      115.65      1.98 o 
   7   1   1       28.57       27.37      1.36 o 
   8   1   1       18.24       20.48      1.65 o 
   9   1   1        1.10        0.43      1.57 o 
  -9   2   1        0.33       -1.00      2.40 o 
  -8   2   1       20.62       21.55      1.47 o 
  -7   2   1       33.36       33.28      1.34 o 
  -6   2   1       51.26       48.86      1.20 o 
  -5   2   1       71.95       72.19      1.16 o 
  -4   2   1      132.36      140.49      1.82 o 
  -3   2   1      499.52      506.78      2.96 o 
  -2   2   1      437.31      415.75      3.18 o 
  -1   2   1     3979.75     4005.56     22.88 o 
   0   2   1      753.71      815.26      4.07 o 
   1   2   1      710.73      698.20      2.06 o 
   2   2   1      606.45      601.95      2.67 o 
   3   2   1      322.42      306.37      2.06 o 
   4   2   1      123.97      136.33      1.62 o 
   5   2   1        9.50        9.48      0.69 o 
   6   2   1        0.83        1.43      0.82 o 
   7   2   1       20.87       23.67      1.45 o 
   8   2   1        0.36        0.01      1.32 o 
   9   2   1        3.76        5.76      1.93 o 
  -9   3   1        4.72        7.83      2.07 o 
  -8   3   1        5.10        5.11      1.50 o 
  -7   3   1       24.12       26.48      1.35 o 
  -6   3   1       70.09       67.86      1.48 o 
  -5   3   1       49.59       48.64      1.17 o 
  -4   3   1      119.62      114.69      1.36 o 
  -3   3   1      346.22      330.08      2.89 o 
  -2   3   1       31.42       28.63      0.94 o 
  -1   3   1      228.83      259.70      1.62 o 
   0   3   1       27.69       27.14      0.58 o 
   1   3   1      711.76      687.88      2.40 o 
   2   3   1      274.98      277.97      1.76 o 
   3   3   1      166.07      186.69      1.83 o 
   4   3   1      187.04      195.54      1.93 o 
   5   3   1       66.08       65.60      1.36 o 
   6   3   1       45.84       46.82      1.50 o 
   7   3   1       45.25       45.68      2.10 o 
   8   3   1        8.24        9.12      1.51 o 
   9   3   1        5.72        8.49      2.10 o 
  -8   4   1        5.96        8.69      1.61 o 
  -7   4   1       33.90       36.89      1.75 o 
  -6   4   1      160.28      157.87      2.61 o 
  -5   4   1       68.61       71.01      1.55 o 
  -4   4   1       43.95       42.82      1.11 o 
  -3   4   1      228.95      229.13      2.16 o 
  -2   4   1      904.69      973.18      4.55 o 
  -1   4   1     1291.86     1345.82      4.13 o 
   0   4   1      164.13      153.19      1.35 o 
   1   4   1      158.47      157.71      1.53 o 
   2   4   1       36.28       38.71      0.74 o 
   3   4   1       14.89       14.27      0.71 o 
   4   4   1      103.98      102.95      1.72 o 
   5   4   1       33.98       32.16      1.57 o 
   6   4   1        1.50        0.64      1.06 o 
   7   4   1        1.61        1.34      1.18 o 
   8   4   1        4.97        4.71      1.59 o 
  -8   5   1        1.01        2.52      1.88 o 
  -7   5   1        8.33        8.78      1.49 o 
  -6   5   1       17.88       16.27      1.76 o 
  -5   5   1       45.59       45.37      1.57 o 
  -4   5   1      102.29       93.16      2.36 o 
  -3   5   1       15.43       14.65      0.80 o 
  -2   5   1       38.79       39.90      0.90 o 
  -1   5   1       13.43       12.55      0.63 o 
   0   5   1        6.78        7.40      0.63 o 
   1   5   1      102.83       97.15      1.25 o 
   2   5   1       66.33       67.92      1.09 o 
   3   5   1       34.84       34.33      1.25 o 
   4   5   1      121.26      127.45      1.87 o 
   5   5   1      106.31      106.90      3.40 o 
   6   5   1       12.09       14.51      1.70 o 
   7   5   1        7.76        6.61      1.45 o 
   8   5   1        3.59        1.59      2.04 o 
  -7   6   1       20.43       22.61      2.06 o 
  -6   6   1       17.41       21.83      2.18 o 
  -5   6   1       12.97       13.01      1.24 o 
  -4   6   1        2.73        2.47      0.95 o 
  -3   6   1        3.97        3.74      0.78 o 
  -2   6   1      197.55      193.81      2.33 o 
  -1   6   1       93.95      100.67      1.89 o 
   0   6   1       63.39       64.97      1.53 o 
   1   6   1       29.34       30.37      1.03 o 
   2   6   1       48.10       48.40      1.10 o 
   3   6   1        3.86        2.96      0.83 o 
   4   6   1       98.12       93.77      2.19 o 
   5   6   1       27.29       26.85      2.13 o 
   6   6   1        1.07        0.45      1.46 o 
   7   6   1        5.38        6.84      1.75 o 
  -6   7   1       15.78       18.91      2.35 o 
  -5   7   1        8.48        7.90      1.45 o 
  -4   7   1       16.04       16.02      1.29 o 
  -3   7   1       23.82       20.25      1.25 o 
  -2   7   1       28.28       28.45      1.10 o 
  -1   7   1       44.86       46.50      1.26 o 
   0   7   1       21.50       20.86      1.16 o 
   1   7   1        2.18        2.65      0.78 o 
   2   7   1       16.08       17.01      0.78 o 
   3   7   1       43.11       48.58      1.80 o 
   4   7   1       27.70       25.58      1.61 o 
   5   7   1        4.68        5.41      1.48 o 
   6   7   1        0.53        0.88      1.86 o 
  -5   8   1        1.04        1.32      1.88 o 
  -4   8   1        2.80        3.65      1.81 o 
  -3   8   1       10.72       11.13      1.35 o 
  -2   8   1       16.30       19.04      1.48 o 
  -1   8   1       37.68       38.06      1.39 o 
   0   8   1       17.11       17.42      1.31 o 
   1   8   1        1.53        0.06      1.16 o 
   2   8   1       29.52       26.04      1.60 o 
   3   8   1       16.16       15.20      1.50 o 
   4   8   1       22.78       24.10      1.71 o 
   5   8   1        0.64        0.10      1.64 o 
  -4   9   1        2.33       -1.71      1.97 o 
  -3   9   1        3.07        2.19      1.79 o 
  -2   9   1        0.16       -0.19      1.54 o 
  -1   9   1        0.28       -0.30      1.47 o 
   0   9   1        5.99        6.62      1.65 o 
   1   9   1        8.61       10.71      1.49 o 
   2   9   1        5.85        6.34      1.42 o 
   3   9   1        2.18        1.65      1.80 o 
  -4  -9   2        1.09        3.33      1.81 o 
  -3  -9   2        3.41        1.13      1.50 o 
  -2  -9   2       11.61       13.06      1.46 o 
  -1  -9   2        5.07        4.16      1.18 o 
   0  -9   2        2.24        3.03      1.31 o 
   1  -9   2       18.41       17.84      1.88 o 
   2  -9   2       19.98       17.89      2.47 o 
   3  -9   2        5.47        6.01      1.82 o 
  -5  -8   2        5.44        8.47      2.52 o 
  -4  -8   2       13.80       15.49      1.96 o 
  -3  -8   2       30.26       30.28      1.73 o 
  -2  -8   2        0.84        1.31      1.10 o 
  -1  -8   2        2.09        2.73      0.99 o 
   0  -8   2        4.31        5.62      1.02 o 
   1  -8   2        4.76        3.90      1.16 o 
   2  -8   2       22.05       22.49      1.58 o 
   3  -8   2       14.91       16.51      1.59 o 
   4  -8   2       11.09       10.42      1.86 o 
   5  -8   2        3.79        1.70      2.13 o 
  -6  -7   2        2.25        3.52      2.03 o 
  -5  -7   2        6.37        6.57      1.65 o 
  -4  -7   2       15.57       16.06      1.49 o 
  -3  -7   2       23.85       20.07      1.68 o 
  -2  -7   2       99.25       96.69      2.12 o 
  -1  -7   2        6.63        7.10      0.86 o 
   0  -7   2       31.28       30.54      1.00 o 
   1  -7   2      233.00      236.42      2.78 o 
   2  -7   2       40.92       37.46      1.36 o 
   3  -7   2        5.83        4.62      0.94 o 
   4  -7   2        7.59        7.91      1.31 o 
   5  -7   2       12.39       11.17      1.49 o 
   6  -7   2       16.89       22.01      2.58 o 
  -7  -6   2       11.84        9.88      2.43 o 
  -6  -6   2        0.87        3.28      1.83 o 
  -5  -6   2        5.26        5.61      1.71 o 
  -4  -6   2       18.99       21.55      1.21 o 
  -3  -6   2      190.74      196.02      2.17 o 
  -2  -6   2      332.49      327.31      3.88 o 
  -1  -6   2       14.33       13.13      0.85 o 
   0  -6   2       11.23       10.82      0.66 o 
   1  -6   2       25.73       24.11      0.89 o 
   2  -6   2      198.61      197.12      2.33 o 
   3  -6   2       41.45       42.04      1.29 o 
   4  -6   2       11.53       12.34      1.00 o 
   5  -6   2       14.52       15.52      1.56 o 
   6  -6   2        8.21       10.08      1.45 o 
   7  -6   2        1.46        0.91      2.46 o 
  -8  -5   2        1.07        1.36      2.27 o 
  -7  -5   2        3.65        5.19      1.80 o 
  -6  -5   2       21.78       23.94      1.62 o 
  -5  -5   2       23.95       21.97      1.19 o 
  -4  -5   2       13.17       12.34      0.93 o 
  -3  -5   2       57.57       60.51      1.16 o 
  -2  -5   2      263.44      278.16      1.85 o 
  -1  -5   2      192.32      178.22      1.78 o 
   0  -5   2      173.79      168.44      1.46 o 
   1  -5   2      179.40      179.37      1.73 o 
   2  -5   2       63.76       63.82      1.14 o 
   3  -5   2       42.59       43.84      1.09 o 
   4  -5   2       82.66       83.57      1.83 o 
   5  -5   2       40.80       41.78      1.65 o 
   6  -5   2       17.65       16.71      1.71 o 
   7  -5   2       21.25       29.14      3.24 o 
  -8  -4   2        5.22        4.91      1.98 o 
  -7  -4   2        3.36        2.19      1.96 o 
  -6  -4   2       14.33       13.13      0.50 o 
  -5  -4   2      104.39      102.33      1.30 o 
  -4  -4   2       12.75       12.81      0.61 o 
  -3  -4   2      187.27      188.04      1.84 o 
  -2  -4   2      998.79      986.31      4.22 o 
  -1  -4   2      557.80      568.75      2.81 o 
   0  -4   2       71.95       67.28      0.85 o 
   1  -4   2        0.83        1.04      0.41 o 
   2  -4   2      132.83      135.79      1.33 o 
   3  -4   2      201.09      197.51      1.76 o 
   4  -4   2       56.86       57.64      1.02 o 
   5  -4   2       12.35       12.96      0.57 o 
   6  -4   2       36.26       37.83      1.33 o 
   7  -4   2        3.53        2.06      1.48 o 
   8  -4   2        3.54        4.87      2.49 o 
  -9  -3   2        1.26        0.00      1.83 o 
  -8  -3   2        8.25        8.64      1.62 o 
  -7  -3   2       10.81       11.75      0.76 o 
  -6  -3   2       66.26       68.55      1.60 o 
  -5  -3   2       48.83       49.20      1.12 o 
  -4  -3   2       73.74       72.94      1.04 o 
  -3  -3   2      582.34      615.77      2.92 o 
  -2  -3   2      480.01      521.17      1.98 o 
  -1  -3   2      197.19      188.35      1.85 o 
   0  -3   2      166.77      155.72      1.26 o 
   1  -3   2       92.06       86.31      0.94 o 
   2  -3   2      287.40      283.60      1.74 o 
   3  -3   2       30.93       30.29      0.66 o 
   4  -3   2      199.33      210.91      1.49 o 
   5  -3   2      277.41      287.61      2.95 o 
   6  -3   2       26.18       24.99      1.11 o 
   7  -3   2       32.01       33.60      1.86 o 
   8  -3   2        2.74        3.86      1.68 o 
  -9  -2   2        5.46        5.34      1.41 o 
  -8  -2   2       27.26       27.12      2.13 o 
  -7  -2   2       78.84       74.42      2.75 o 
  -6  -2   2       38.48       34.73      1.31 o 
  -5  -2   2       26.88       29.44      1.13 o 
  -4  -2   2      308.56      320.37      2.47 o 
  -3  -2   2      329.97      343.51      1.74 o 
  -2  -2   2      415.70      410.85      1.97 o 
  -1  -2   2     2202.51     2192.30     11.31 o 
   0  -2   2      112.09      114.87      0.92 o 
   1  -2   2      274.11      262.76      2.10 o 
   2  -2   2      172.14      164.01      1.27 o 
   3  -2   2      196.58      195.01      1.54 o 
   4  -2   2       62.59       61.42      1.22 o 
   5  -2   2      180.18      185.38      2.64 o 
   6  -2   2       49.47       48.29      1.39 o 
   7  -2   2        4.77        2.64      1.39 o 
   8  -2   2        1.07        1.24      1.53 o 
   9  -2   2        1.10       -0.28      1.81 o 
  -9  -1   2        0.44        0.17      1.45 o 
  -8  -1   2        8.21        6.28      1.31 o 
  -7  -1   2        8.61        7.56      1.28 o 
  -6  -1   2      140.55      143.18      2.74 o 
  -5  -1   2      394.18      393.73      2.91 o 
  -4  -1   2       94.22       99.88      1.34 o 
  -3  -1   2      531.03      554.24      3.12 o 
  -2  -1   2     1012.33     1004.84      2.85 o 
  -1  -1   2      498.39      523.00      1.90 o 
   0  -1   2     3850.00     3716.90     17.64 o 
   1  -1   2       31.21       31.01      0.70 o 
   2  -1   2      193.34      197.89      1.51 o 
   3  -1   2     1076.42     1179.52      3.77 o 
   4  -1   2      227.04      250.09      1.99 o 
   5  -1   2       96.35       93.58      1.50 o 
   6  -1   2       64.96       66.68      1.78 o 
   7  -1   2       37.59       32.29      2.06 o 
   8  -1   2        2.76        2.58      1.56 o 
   9  -1   2        0.17        0.11      1.51 o 
  -9   0   2        9.85        8.40      2.13 o 
  -8   0   2       37.21       34.51      1.89 o 
  -7   0   2      159.28      165.31      2.75 o 
  -6   0   2       61.43       66.15      1.66 o 
  -5   0   2      115.47      125.60      1.55 o 
  -4   0   2      198.70      213.34      1.80 o 
  -3   0   2       17.06       15.94      0.53 o 
  -2   0   2       10.89       10.65      0.51 o 
  -1   0   2       60.25       58.35      0.71 o 
   1   0   2        0.10        0.64      0.52 o 
   2   0   2       93.63       93.84      1.05 o 
   3   0   2      749.00      808.73      3.42 o 
   4   0   2       20.16       21.56      0.88 o 
   5   0   2      186.38      194.61      1.94 o 
   6   0   2       29.53       27.66      1.11 o 
   7   0   2        1.97        3.19      1.22 o 
   8   0   2        0.00        0.73      1.26 o 
   9   0   2        0.00       -1.26      1.51 o 
  -9   1   2        0.48        0.18      1.62 o 
  -8   1   2        8.26        7.50      1.30 o 
  -7   1   2        9.05        9.45      0.89 o 
  -6   1   2      139.10      141.50      1.78 o 
  -5   1   2      389.80      391.82      2.23 o 
  -4   1   2       91.99       98.76      1.17 o 
  -3   1   2      537.31      549.99      2.81 o 
  -2   1   2     1010.88     1016.46      3.27 o 
  -1   1   2      492.95      517.41      2.51 o 
   0   1   2     3812.08     3698.47     21.77 o 
   1   1   2       32.32       32.64      0.85 o 
   2   1   2      200.65      205.41      1.84 o 
   3   1   2     1073.64     1165.81      4.41 o 
   4   1   2      227.47      249.09      2.19 o 
   5   1   2       96.38       93.34      1.49 o 
   6   1   2       63.85       63.88      1.58 o 
   7   1   2       38.65       35.08      1.40 o 
   8   1   2        2.72        2.03      1.31 o 
   9   1   2        0.19        1.34      1.67 o 
  -9   2   2        5.41        4.37      1.56 o 
  -8   2   2       27.04       29.78      2.02 o 
  -7   2   2       77.40       71.19      1.64 o 
  -6   2   2       38.06       35.59      1.05 o 
  -5   2   2       27.31       28.11      0.77 o 
  -4   2   2      303.15      315.02      2.35 o 
  -3   2   2      330.09      347.02      2.22 o 
  -2   2   2      427.13      425.74      2.18 o 
  -1   2   2     2203.58     2213.10     22.88 o 
   0   2   2      113.88      114.51      1.55 o 
   1   2   2      272.34      258.48      1.20 o 
   2   2   2      166.79      157.83      1.21 o 
   3   2   2      202.50      202.69      1.83 o 
   4   2   2       59.86       59.41      1.20 o 
   5   2   2      176.18      182.68      2.78 o 
   6   2   2       50.01       50.25      1.62 o 
   7   2   2        4.74        5.13      1.10 o 
   8   2   2        1.07        1.47      1.46 o 
   9   2   2        1.01        1.34      1.72 o 
  -9   3   2        1.32       -0.24      1.76 o 
  -8   3   2        8.27        7.36      1.43 o 
  -7   3   2       10.83       11.72      1.10 o 
  -6   3   2       65.09       67.35      1.39 o 
  -5   3   2       47.83       49.76      1.12 o 
  -4   3   2       76.84       78.07      1.32 o 
  -3   3   2      584.75      620.26      5.14 o 
  -2   3   2      478.76      513.60      4.56 o 
  -1   3   2      202.33      187.27      2.13 o 
   0   3   2      161.15      152.53      1.15 o 
   1   3   2       90.54       84.93      0.77 o 
   2   3   2      288.88      285.46      1.66 o 
   3   3   2       30.04       29.28      0.80 o 
   4   3   2      200.37      213.35      2.25 o 
   5   3   2      275.70      286.84      2.99 o 
   6   3   2       25.83       24.15      1.45 o 
   7   3   2       32.36       33.95      1.83 o 
   8   3   2        2.75        4.14      1.58 o 
  -8   4   2        5.34        5.37      1.56 o 
  -7   4   2        3.66        2.59      1.16 o 
  -6   4   2       14.60       14.74      1.15 o 
  -5   4   2      104.23      100.07      2.00 o 
  -4   4   2       12.16       11.91      0.84 o 
  -3   4   2      189.10      186.36      1.84 o 
  -2   4   2     1003.83      992.98      2.71 o 
  -1   4   2      545.86      544.71      2.63 o 
   0   4   2       73.23       70.32      0.89 o 
   1   4   2        0.77        0.84      0.36 o 
   2   4   2      136.46      139.20      1.23 o 
   3   4   2      200.61      193.85      1.82 o 
   4   4   2       53.91       52.16      1.33 o 
   5   4   2       12.36       13.28      1.19 o 
   6   4   2       36.54       36.65      1.92 o 
   7   4   2        3.54        4.00      1.34 o 
   8   4   2        3.63        4.79      1.64 o 
  -8   5   2        1.05        2.17      1.77 o 
  -7   5   2        3.56        3.65      1.65 o 
  -6   5   2       20.85       21.92      1.33 o 
  -5   5   2       22.99       21.52      1.15 o 
  -4   5   2       13.47       13.14      0.95 o 
  -3   5   2       56.83       61.78      1.20 o 
  -2   5   2      265.14      286.60      1.77 o 
  -1   5   2      190.81      176.09      1.41 o 
   0   5   2      172.40      170.89      1.54 o 
   1   5   2      184.80      187.95      1.63 o 
   2   5   2       63.93       62.49      0.92 o 
   3   5   2       42.80       43.82      1.14 o 
   4   5   2       82.24       84.79      1.67 o 
   5   5   2       39.73       41.17      1.97 o 
   6   5   2       17.73       17.94      1.72 o 
   7   5   2       21.49       24.70      2.01 o 
  -7   6   2       11.74       13.23      1.83 o 
  -6   6   2        0.89        1.97      1.80 o 
  -5   6   2        5.06        6.11      1.68 o 
  -4   6   2       19.56       20.28      1.00 o 
  -3   6   2      191.73      201.33      2.35 o 
  -2   6   2      327.56      323.99      2.67 o 
  -1   6   2       14.10       13.04      0.59 o 
   0   6   2       10.86       10.42      0.70 o 
   1   6   2       25.80       23.14      0.70 o 
   2   6   2      199.48      196.27      1.64 o 
   3   6   2       41.30       38.71      1.21 o 
   4   6   2       12.38       12.91      1.12 o 
   5   6   2       15.16       14.98      1.82 o 
   6   6   2        8.26       10.03      1.69 o 
   7   6   2        1.50        3.66      1.81 o 
  -6   7   2        2.17        0.43      1.91 o 
  -5   7   2        6.10        5.14      1.83 o 
  -4   7   2       15.53       17.66      1.45 o 
  -3   7   2       23.38       19.15      1.20 o 
  -2   7   2       99.82       96.87      1.70 o 
  -1   7   2        6.43        7.02      0.66 o 
   0   7   2       31.72       32.88      1.14 o 
   1   7   2      234.56      236.73      2.23 o 
   2   7   2       41.79       37.90      1.40 o 
   3   7   2        5.73        4.25      0.88 o 
   4   7   2        7.61        8.30      1.32 o 
   5   7   2       12.69       11.13      1.61 o 
   6   7   2       17.20       21.00      2.06 o 
  -5   8   2        5.48        5.55      2.01 o 
  -4   8   2       14.28       14.25      2.10 o 
  -3   8   2       30.19       29.49      1.84 o 
  -2   8   2        0.85        1.15      1.39 o 
  -1   8   2        2.28        2.53      0.73 o 
   0   8   2        4.38        4.51      1.04 o 
   1   8   2        4.83        5.10      1.00 o 
   2   8   2       22.09       22.58      1.54 o 
   3   8   2       15.46       15.96      1.51 o 
   4   8   2       11.51       10.17      1.46 o 
   5   8   2        3.89        4.18      1.57 o 
  -4   9   2        1.01        0.52      1.94 o 
  -3   9   2        3.39        1.90      1.85 o 
  -2   9   2       11.48       12.35      2.24 o 
  -1   9   2        5.19        4.11      1.46 o 
   0   9   2        2.49        0.83      2.17 o 
   1   9   2       17.99       14.23      2.27 o 
   2   9   2       20.07       20.27      2.08 o 
   3   9   2        5.51        6.99      1.95 o 
  -3  -9   3        3.40        2.82      2.16 o 
  -2  -9   3       38.41       37.46      2.32 o 
  -1  -9   3       23.69       27.38      1.97 o 
   0  -9   3        6.35        5.28      2.06 o 
   1  -9   3        1.10        0.47      1.89 o 
   2  -9   3        9.64       12.24      2.21 o 
   3  -9   3        2.57        1.67      2.14 o 
  -5  -8   3        5.16        6.58      2.56 o 
  -4  -8   3        7.30        6.03      2.08 o 
  -3  -8   3       89.45       82.95      2.41 o 
  -2  -8   3        8.25        8.78      1.14 o 
  -1  -8   3       16.80       19.63      1.41 o 
   0  -8   3        7.53        6.86      1.11 o 
   1  -8   3        1.59        0.36      1.10 o 
   2  -8   3        8.03        8.56      1.59 o 
   3  -8   3        6.14        5.18      1.63 o 
   4  -8   3        9.04        8.94      2.13 o 
  -6  -7   3        2.99        3.17      2.65 o 
  -5  -7   3        4.27        4.69      2.25 o 
  -4  -7   3        0.45        0.28      1.25 o 
  -3  -7   3       15.57       16.85      1.46 o 
  -2  -7   3       85.91       84.23      1.95 o 
  -1  -7   3       44.06       41.53      1.49 o 
   0  -7   3       13.41       13.16      0.94 o 
   1  -7   3       30.55       28.02      1.12 o 
   2  -7   3        3.12        3.08      0.99 o 
   3  -7   3       15.18       16.59      1.64 o 
   4  -7   3       25.93       26.23      1.96 o 
   5  -7   3       12.60       14.23      1.60 o 
   6  -7   3        0.01        0.11      2.17 o 
  -7  -6   3        4.01        6.42      2.13 o 
  -6  -6   3       21.55       21.28      2.35 o 
  -5  -6   3        3.23        6.56      1.66 o 
  -4  -6   3       20.60       21.39      0.92 o 
  -3  -6   3      155.32      150.89      2.35 o 
  -2  -6   3       21.46       20.17      0.96 o 
  -1  -6   3        5.00        4.59      0.75 o 
   0  -6   3        2.64        2.38      0.54 o 
   1  -6   3       94.85       92.48      1.57 o 
   2  -6   3        9.40        8.72      0.90 o 
   3  -6   3       12.13       13.20      1.01 o 
   4  -6   3       15.72       16.62      1.54 o 
   5  -6   3        0.96        0.93      1.25 o 
   6  -6   3        6.21        6.24      1.47 o 
  -8  -5   3       10.47       12.06      2.86 o 
  -7  -5   3       12.73       13.63      2.09 o 
  -6  -5   3       15.13       16.00      2.73 o 
  -5  -5   3       13.91       13.79      1.05 o 
  -4  -5   3       38.95       39.73      1.42 o 
  -3  -5   3      108.14      111.47      1.75 o 
  -2  -5   3       78.37       77.65      1.40 o 
  -1  -5   3       99.20       99.77      1.31 o 
   0  -5   3       83.54       82.41      1.28 o 
   1  -5   3       98.85      102.45      1.44 o 
   2  -5   3       20.75       17.92      0.85 o 
   3  -5   3       23.30       23.27      1.19 o 
   4  -5   3      179.67      184.27      3.18 o 
   5  -5   3        7.10        5.07      1.22 o 
   6  -5   3        5.87        8.89      1.60 o 
   7  -5   3        0.08        0.44      2.35 o 
  -8  -4   3        2.86        3.68      2.90 o 
  -7  -4   3        2.79        0.61      1.41 o 
  -6  -4   3       77.34       73.31      1.48 o 
  -5  -4   3        3.34        3.36      0.54 o 
  -4  -4   3       56.47       50.52      1.02 o 
  -3  -4   3       39.78       44.10      0.87 o 
  -2  -4   3      203.13      211.63      2.76 o 
  -1  -4   3       23.70       23.12      0.90 o 
   0  -4   3       15.27       16.42      0.58 o 
   1  -4   3      372.13      357.91      2.22 o 
   2  -4   3      103.99      102.89      1.52 o 
   3  -4   3       88.74       87.59      1.58 o 
   4  -4   3       44.21       47.33      1.01 o 
   5  -4   3        0.96        0.97      0.66 o 
   6  -4   3        2.90        3.10      0.95 o 
   7  -4   3       16.69       18.05      2.07 o 
   8  -4   3        1.87        3.03      2.10 o 
  -9  -3   3        2.37        2.62      1.74 o 
  -8  -3   3       34.37       36.40      2.33 o 
  -7  -3   3       28.40       28.24      2.23 o 
  -6  -3   3       84.56       82.89      1.71 o 
  -5  -3   3      200.50      192.03      3.62 o 
  -4  -3   3        1.71        3.26      0.38 o 
  -3  -3   3       39.62       34.69      0.82 o 
  -2  -3   3       42.74       47.26      0.75 o 
  -1  -3   3       56.35       55.54      1.02 o 
   0  -3   3      470.86      473.11      3.69 o 
   1  -3   3       10.61       11.90      0.78 o 
   2  -3   3       82.80       84.17      1.06 o 
   3  -3   3       55.07       54.20      0.91 o 
   4  -3   3       30.71       30.94      0.87 o 
   5  -3   3       84.44       83.47      1.61 o 
   6  -3   3        6.49        5.86      0.96 o 
   7  -3   3        1.84        4.65      1.33 o 
   8  -3   3        2.80        4.42      2.12 o 
  -9  -2   3        9.75        9.55      1.86 o 
  -8  -2   3       12.34       13.88      1.69 o 
  -7  -2   3        2.81        1.95      1.34 o 
  -6  -2   3        5.50        5.41      0.57 o 
  -5  -2   3      108.98      115.06      1.75 o 
  -4  -2   3      307.02      305.05      2.52 o 
  -3  -2   3      207.33      193.54      1.36 o 
  -2  -2   3       74.87       79.41      0.81 o 
  -1  -2   3       19.08       21.64      0.55 o 
   0  -2   3       73.76       73.09      0.83 o 
   1  -2   3      304.27      294.81      1.66 o 
   2  -2   3      129.39      126.28      1.18 o 
   3  -2   3      270.73      310.81      2.11 o 
   4  -2   3      110.81      109.16      1.37 o 
   5  -2   3       32.44       33.41      1.07 o 
   6  -2   3       73.75       70.62      1.74 o 
   7  -2   3       11.33       10.28      1.56 o 
   8  -2   3        0.79        1.48      1.46 o 
  -9  -1   3        0.12        0.87      1.66 o 
  -8  -1   3        8.67        6.71      1.30 o 
  -7  -1   3       48.02       48.87      2.07 o 
  -6  -1   3       59.13       53.87      1.60 o 
  -5  -1   3      166.17      159.42      1.73 o 
  -4  -1   3      105.08      117.62      1.27 o 
  -3  -1   3       20.66       20.48      0.63 o 
  -2  -1   3      527.46      522.87      1.91 o 
  -1  -1   3      993.08      964.44      2.25 o 
   0  -1   3      799.92      800.37      2.49 o 
   1  -1   3     1009.72     1022.10      3.09 o 
   2  -1   3      215.31      230.97      1.67 o 
   3  -1   3       58.33       60.50      1.02 o 
   4  -1   3      111.48      115.66      1.50 o 
   5  -1   3      132.83      127.06      1.86 o 
   6  -1   3       49.64       49.35      1.78 o 
   7  -1   3       20.82       21.63      1.79 o 
   8  -1   3        0.31        0.53      1.48 o 
  -9   0   3        5.87        7.26      1.81 o 
  -8   0   3        1.04       -0.05      0.95 o 
  -7   0   3        3.74        3.07      0.89 o 
  -6   0   3        3.41        2.83      0.78 o 
  -5   0   3        0.11        0.60      0.57 o 
  -4   0   3      991.79     1025.69      3.69 o 
  -3   0   3      649.93      662.16      3.46 o 
  -2   0   3     1399.79     1388.93      4.40 o 
  -1   0   3     1070.75     1082.45      2.23 o 
   0   0   3      158.88      165.33      0.84 o 
   1   0   3      377.11      375.88      1.73 o 
   2   0   3      328.78      319.66      2.90 o 
   3   0   3        8.82       12.90      0.80 o 
   4   0   3       57.45       58.46      1.33 o 
   5   0   3       56.16       54.06      1.42 o 
   6   0   3       90.33       81.44      2.84 o 
   7   0   3        2.76        3.24      1.28 o 
   8   0   3        6.63        7.02      1.48 o 
  -9   1   3        0.11        0.22      1.40 o 
  -8   1   3        9.15        9.36      1.40 o 
  -7   1   3       47.66       49.49      1.64 o 
  -6   1   3       60.39       54.03      1.39 o 
  -5   1   3      169.49      163.62      1.81 o 
  -4   1   3      104.33      116.34      1.61 o 
  -3   1   3       21.00       20.07      0.83 o 
  -2   1   3      524.33      525.16      4.67 o 
  -1   1   3      993.37      977.05      2.61 o 
   0   1   3      822.39      829.21      3.47 o 
   1   1   3     1009.27     1022.45      3.52 o 
   2   1   3      218.12      233.81      2.16 o 
   3   1   3       58.05       61.77      1.13 o 
   4   1   3      110.28      110.40      1.65 o 
   5   1   3      135.37      131.15      2.22 o 
   6   1   3       49.66       50.48      1.93 o 
   7   1   3       20.87       23.93      1.67 o 
   8   1   3        0.32       -0.67      1.46 o 
  -9   2   3        9.85        8.63      1.55 o 
  -8   2   3       12.62       15.28      1.68 o 
  -7   2   3        2.73        2.06      0.92 o 
  -6   2   3        5.33        5.01      0.54 o 
  -5   2   3      111.45      114.45      1.21 o 
  -4   2   3      304.46      297.73      2.79 o 
  -3   2   3      207.29      195.02      2.13 o 
  -2   2   3       75.10       80.53      1.04 o 
  -1   2   3       18.88       20.48      0.57 o 
   0   2   3       74.49       74.57      0.91 o 
   1   2   3      310.10      301.11      1.59 o 
   2   2   3      134.84      132.87      1.40 o 
   3   2   3      279.82      320.40      2.63 o 
   4   2   3      113.54      110.82      1.60 o 
   5   2   3       32.56       34.61      1.35 o 
   6   2   3       73.32       68.58      2.04 o 
   7   2   3       11.29       12.39      1.63 o 
   8   2   3        0.72        1.30      1.57 o 
  -9   3   3        2.45        1.59      1.66 o 
  -8   3   3       34.79       36.12      2.05 o 
  -7   3   3       29.25       27.20      1.20 o 
  -6   3   3       85.28       79.87      1.36 o 
  -5   3   3      197.93      192.77      1.87 o 
  -4   3   3        1.51        3.03      0.64 o 
  -3   3   3       40.11       35.79      1.05 o 
  -2   3   3       45.33       50.05      1.30 o 
  -1   3   3       60.48       58.74      1.00 o 
   0   3   3      480.61      466.56      2.69 o 
   1   3   3       12.28       13.86      0.49 o 
   2   3   3       83.87       87.56      0.95 o 
   3   3   3       54.65       54.97      1.16 o 
   4   3   3       32.19       33.48      1.24 o 
   5   3   3       82.49       80.66      2.14 o 
   6   3   3        6.63        6.69      1.36 o 
   7   3   3        1.77        2.01      1.38 o 
   8   3   3        2.83        2.65      1.66 o 
  -8   4   3        2.68        1.47      1.71 o 
  -7   4   3        2.66        2.31      1.51 o 
  -6   4   3       77.35       73.09      1.95 o 
  -5   4   3        3.76        4.60      0.98 o 
  -4   4   3       55.87       51.54      1.37 o 
  -3   4   3       42.09       44.20      0.86 o 
  -2   4   3      208.86      210.79      2.07 o 
  -1   4   3       23.66       21.58      0.79 o 
   0   4   3       14.70       17.18      0.71 o 
   1   4   3      372.58      359.81      1.85 o 
   2   4   3      103.98      105.05      1.07 o 
   3   4   3       91.91       89.80      1.43 o 
   4   4   3       43.84       44.65      1.56 o 
   5   4   3        0.97        1.69      1.18 o 
   6   4   3        2.97        2.36      1.31 o 
   7   4   3       16.30       18.91      1.89 o 
   8   4   3        1.76        0.98      1.66 o 
  -8   5   3       10.22       12.38      2.04 o 
  -7   5   3       12.69       12.80      1.96 o 
  -6   5   3       14.52       13.25      1.54 o 
  -5   5   3       13.06       13.11      1.03 o 
  -4   5   3       38.78       38.29      1.16 o 
  -3   5   3      106.57      102.03      1.21 o 
  -2   5   3       81.39       80.16      1.22 o 
  -1   5   3      103.47      102.32      1.40 o 
   0   5   3       84.49       82.45      1.02 o 
   1   5   3      101.46      107.08      1.21 o 
   2   5   3       21.11       20.37      0.64 o 
   3   5   3       23.28       25.18      0.96 o 
   4   5   3      180.02      184.04      2.32 o 
   5   5   3        7.70        7.80      1.60 o 
   6   5   3        5.79        6.37      1.79 o 
   7   5   3        0.10       -0.35      1.65 o 
  -7   6   3        4.13        4.64      1.93 o 
  -6   6   3       21.91       22.42      2.25 o 
  -5   6   3        3.46        4.40      1.64 o 
  -4   6   3       19.22       19.21      0.82 o 
  -3   6   3      158.84      145.76      2.45 o 
  -2   6   3       21.97       21.75      0.86 o 
  -1   6   3        4.79        4.29      0.41 o 
   0   6   3        2.76        1.82      0.47 o 
   1   6   3       92.69       89.97      1.28 o 
   2   6   3        8.91        8.33      0.67 o 
   3   6   3       12.64       15.73      0.90 o 
   4   6   3       15.52       13.81      1.12 o 
   5   6   3        0.92        1.40      1.28 o 
   6   6   3        6.13        5.93      1.91 o 
  -6   7   3        3.20        5.02      2.09 o 
  -5   7   3        4.51        3.81      1.77 o 
  -4   7   3        0.43        0.48      1.68 o 
  -3   7   3       15.49       16.45      1.27 o 
  -2   7   3       86.74       87.11      1.46 o 
  -1   7   3       44.61       44.28      0.92 o 
   0   7   3       12.40       13.34      0.75 o 
   1   7   3       29.71       27.82      0.99 o 
   2   7   3        3.15        3.98      0.59 o 
   3   7   3       15.06       15.15      1.06 o 
   4   7   3       25.32       25.02      1.44 o 
   5   7   3       12.73       12.65      1.72 o 
   6   7   3        0.01       -0.58      2.17 o 
  -5   8   3        5.30        3.33      2.08 o 
  -4   8   3        7.77        6.38      1.83 o 
  -3   8   3       88.34       76.66      3.13 o 
  -2   8   3        8.05        9.61      1.44 o 
  -1   8   3       16.61       17.15      1.49 o 
   0   8   3        7.74        6.42      1.56 o 
   1   8   3        1.48        1.05      0.95 o 
   2   8   3        7.65        6.61      1.20 o 
   3   8   3        5.91        7.95      1.31 o 
   4   8   3        9.31        8.30      1.37 o 
  -3   9   3        3.50        2.54      1.83 o 
  -2   9   3       38.11       38.87      2.69 o 
  -1   9   3       23.99       26.91      1.91 o 
   0   9   3        6.73        3.91      2.30 o 
   1   9   3        1.03        1.56      1.71 o 
   2   9   3        9.62       13.41      2.80 o 
   3   9   3        2.55        0.83      2.25 o 
  -3  -9   4       11.67       14.11      2.25 o 
  -2  -9   4       18.45       18.55      2.26 o 
  -1  -9   4       20.70       24.90      2.42 o 
   0  -9   4       11.01       12.01      2.05 o 
   1  -9   4        0.87       -0.19      2.00 o 
   2  -9   4       15.55       22.08      2.70 o 
  -5  -8   4        7.71        7.47      2.60 o 
  -4  -8   4       32.89       31.19      2.94 o 
  -3  -8   4       40.58       38.31      1.95 o 
  -2  -8   4       46.17       47.88      2.30 o 
  -1  -8   4        4.51        2.35      1.65 o 
   0  -8   4       13.69       11.72      2.02 o 
   1  -8   4       40.90       43.11      2.92 o 
   2  -8   4        9.78       10.26      2.00 o 
   3  -8   4        6.59        6.59      1.91 o 
   4  -8   4        3.44        3.36      2.41 o 
  -6  -7   4        3.72        5.29      2.44 o 
  -5  -7   4       18.30       18.11      2.83 o 
  -4  -7   4        2.63        2.67      1.90 o 
  -3  -7   4        9.93       10.21      1.41 o 
  -2  -7   4       14.84       14.15      1.13 o 
  -1  -7   4       26.98       24.35      1.30 o 
   0  -7   4       21.95       20.87      1.11 o 
   1  -7   4       17.57       14.77      1.27 o 
   2  -7   4        1.20        1.13      1.39 o 
   3  -7   4       37.82       39.83      2.23 o 
   4  -7   4       17.39       17.81      1.63 o 
   5  -7   4       18.41       22.16      1.98 o 
  -7  -6   4        0.34       -0.04      2.92 o 
  -6  -6   4       18.02       21.03      2.36 o 
  -5  -6   4       37.28       35.81      2.50 o 
  -4  -6   4       25.79       26.68      1.19 o 
  -3  -6   4       74.14       67.75      1.57 o 
  -2  -6   4       12.45       14.61      0.86 o 
  -1  -6   4       33.39       33.23      1.12 o 
   0  -6   4        5.88        5.74      0.59 o 
   1  -6   4       91.11       91.87      1.75 o 
   2  -6   4       49.09       48.80      2.14 o 
   3  -6   4       97.03       99.04      2.15 o 
   4  -6   4       18.27       19.13      1.53 o 
   5  -6   4       26.54       26.78      1.86 o 
   6  -6   4        5.13        2.91      1.77 o 
  -8  -5   4       27.97       29.60      2.69 o 
  -7  -5   4       24.86       24.78      2.08 o 
  -6  -5   4       14.45       12.36      1.13 o 
  -5  -5   4       14.73       15.42      1.05 o 
  -4  -5   4        1.94        1.62      0.84 o 
  -3  -5   4      131.14      129.34      1.95 o 
  -2  -5   4       39.57       38.05      1.39 o 
  -1  -5   4       10.23        9.45      0.58 o 
   0  -5   4      107.27      104.14      1.91 o 
   1  -5   4       61.87       60.50      1.18 o 
   2  -5   4       27.17       24.87      1.35 o 
   3  -5   4        9.14        8.98      0.97 o 
   4  -5   4       54.38       56.48      1.91 o 
   5  -5   4       12.19       11.50      1.39 o 
   6  -5   4        8.23        7.99      1.68 o 
   7  -5   4        3.14        5.62      2.15 o 
  -8  -4   4       19.26       22.79      2.58 o 
  -7  -4   4        2.38        2.73      1.27 o 
  -6  -4   4       38.24       38.46      1.40 o 
  -5  -4   4       45.20       50.24      1.33 o 
  -4  -4   4       94.01       91.34      1.44 o 
  -3  -4   4       72.24       70.20      1.18 o 
  -2  -4   4       96.98       94.53      1.71 o 
  -1  -4   4       34.65       30.23      0.72 o 
   0  -4   4      297.34      296.98      2.88 o 
   1  -4   4        3.01        2.76      0.64 o 
   2  -4   4      104.28      105.58      1.49 o 
   3  -4   4       96.35       91.88      1.62 o 
   4  -4   4       11.09       10.60      0.78 o 
   5  -4   4       77.36       74.74      1.80 o 
   6  -4   4       10.72       11.81      1.20 o 
   7  -4   4        2.07        1.08      1.84 o 
  -9  -3   4        0.10        0.57      2.05 o 
  -8  -3   4        8.63        7.84      1.72 o 
  -7  -3   4       11.17       11.23      1.06 o 
  -6  -3   4        1.80        1.61      0.44 o 
  -5  -3   4       34.71       34.38      1.02 o 
  -4  -3   4       28.11       25.67      0.93 o 
  -3  -3   4       45.95       48.15      0.86 o 
  -2  -3   4      489.30      479.90      2.66 o 
  -1  -3   4      305.62      303.91      2.38 o 
   0  -3   4      175.13      180.91      1.45 o 
   1  -3   4        7.42        8.59      0.70 o 
   2  -3   4       70.58       84.42      1.05 o 
   3  -3   4      102.60      101.10      1.19 o 
   4  -3   4       69.09       64.21      1.35 o 
   5  -3   4        0.51        0.19      0.72 o 
   6  -3   4        3.04        2.88      0.89 o 
   7  -3   4        7.42        5.75      1.20 o 
   8  -3   4        1.21        0.31      2.22 o 
  -9  -2   4        0.96        0.85      1.88 o 
  -8  -2   4        6.39        8.95      1.35 o 
  -7  -2   4        3.03        2.44      1.21 o 
  -6  -2   4        1.44        1.11      0.58 o 
  -5  -2   4       20.42       20.09      0.81 o 
  -4  -2   4       11.22       10.34      0.47 o 
  -3  -2   4      168.00      165.02      1.37 o 
  -2  -2   4      120.36      125.80      0.99 o 
  -1  -2   4       93.96       97.91      0.65 o 
   0  -2   4      519.89      553.57      2.33 o 
   1  -2   4      219.54      240.32      1.92 o 
   2  -2   4       41.43       38.07      0.87 o 
   3  -2   4       80.44       82.74      1.17 o 
   4  -2   4       38.88       39.23      0.95 o 
   5  -2   4       95.15       88.13      1.76 o 
   6  -2   4        8.35        7.28      0.97 o 
   7  -2   4        8.48        7.05      1.57 o 
   8  -2   4       16.76       18.83      2.01 o 
  -9  -1   4       11.43       11.05      1.95 o 
  -8  -1   4       19.37       20.31      1.54 o 
  -7  -1   4       19.34       18.11      1.30 o 
  -6  -1   4        1.97        1.55      0.53 o 
  -5  -1   4       25.36       24.66      0.99 o 
  -4  -1   4       58.97       54.69      0.98 o 
  -3  -1   4       86.45       74.68      0.98 o 
  -2  -1   4      299.14      293.11      1.29 o 
  -1  -1   4      138.02      138.37      0.77 o 
   0  -1   4      123.67      132.52      0.82 o 
   1  -1   4      230.36      236.67      1.61 o 
   2  -1   4      805.61      894.55      3.75 o 
   3  -1   4      266.12      259.86      1.98 o 
   4  -1   4      108.89      108.07      1.40 o 
   5  -1   4      121.08      119.20      2.01 o 
   6  -1   4       38.20       32.98      1.67 o 
   7  -1   4        0.09        0.06      1.43 o 
   8  -1   4        1.72        1.51      1.50 o 
  -9   0   4        0.25        0.29      1.61 o 
  -8   0   4        6.77        5.96      1.28 o 
  -7   0   4        9.03        6.96      0.90 o 
  -6   0   4       55.39       55.56      1.40 o 
  -5   0   4       96.00       92.96      1.44 o 
  -4   0   4       47.77       46.62      1.00 o 
  -3   0   4        1.99        2.27      0.40 o 
  -2   0   4       60.00       67.32      0.78 o 
  -1   0   4     2158.09     2260.32      5.03 o 
   0   0   4      865.10      871.04      2.02 o 
   1   0   4      366.21      364.56      2.02 o 
   2   0   4       85.50       79.76      1.33 o 
   3   0   4       86.70       83.43      1.28 o 
   4   0   4       16.08       15.11      0.95 o 
   5   0   4       25.73       27.52      1.22 o 
   6   0   4       15.49       13.89      1.09 o 
   7   0   4        5.85        5.63      1.46 o 
   8   0   4        6.32        6.32      1.66 o 
  -9   1   4       11.25       11.41      1.59 o 
  -8   1   4       19.26       20.93      1.57 o 
  -7   1   4       19.23       19.73      1.14 o 
  -6   1   4        1.63        1.94      0.67 o 
  -5   1   4       24.91       25.19      0.88 o 
  -4   1   4       60.40       55.21      1.09 o 
  -3   1   4       87.18       72.62      0.81 o 
  -2   1   4      312.12      308.19      1.53 o 
  -1   1   4      146.82      146.33      1.00 o 
   0   1   4      123.44      135.35      1.02 o 
   1   1   4      228.62      234.32      1.83 o 
   2   1   4      803.53      899.89      4.59 o 
   3   1   4      270.57      262.51      2.57 o 
   4   1   4      108.46      107.52      1.62 o 
   5   1   4      119.30      114.31      2.23 o 
   6   1   4       37.45       32.53      1.65 o 
   7   1   4        0.08        0.80      1.32 o 
   8   1   4        1.73        2.52      1.44 o 
  -9   2   4        1.05        0.47      1.44 o 
  -8   2   4        6.35        8.52      1.44 o 
  -7   2   4        3.09        2.51      1.02 o 
  -6   2   4        1.12        0.91      0.57 o 
  -5   2   4       19.61       17.56      0.70 o 
  -4   2   4       11.39       10.45      0.62 o 
  -3   2   4      167.42      162.66      1.83 o 
  -2   2   4      118.85      123.15      1.23 o 
  -1   2   4       92.03       94.20      1.26 o 
   0   2   4      524.86      559.27      2.99 o 
   1   2   4      217.43      235.78      1.44 o 
   2   2   4       41.86       37.00      0.91 o 
   3   2   4       78.93       73.85      1.46 o 
   4   2   4       38.57       37.77      1.28 o 
   5   2   4       95.63       84.09      2.22 o 
   6   2   4        8.68        8.19      1.38 o 
   7   2   4        8.52        8.20      1.62 o 
   8   2   4       16.79       21.49      2.03 o 
  -9   3   4        0.08        4.27      2.00 o 
  -8   3   4        8.63       10.20      1.61 o 
  -7   3   4       10.44       10.35      1.31 o 
  -6   3   4        1.56        1.23      0.86 o 
  -5   3   4       34.45       32.16      0.84 o 
  -4   3   4       28.56       27.06      0.75 o 
  -3   3   4       48.23       52.21      1.21 o 
  -2   3   4      486.17      477.80      3.45 o 
  -1   3   4      300.75      307.73      2.11 o 
   0   3   4      178.40      185.20      1.28 o 
   1   3   4        7.74        8.12      0.32 o 
   2   3   4       70.18       82.66      0.97 o 
   3   3   4      101.82       95.59      1.25 o 
   4   3   4       70.36       66.94      1.69 o 
   5   3   4        0.36        0.46      1.05 o 
   6   3   4        3.27        3.12      1.28 o 
   7   3   4        7.37        7.95      1.57 o 
   8   3   4        1.23        1.95      1.78 o 
  -8   4   4       19.07       21.73      2.25 o 
  -7   4   4        2.30        1.74      1.60 o 
  -6   4   4       39.23       39.74      1.32 o 
  -5   4   4       45.52       47.29      1.45 o 
  -4   4   4       94.10       92.85      1.62 o 
  -3   4   4       70.40       67.77      1.42 o 
  -2   4   4       96.09       93.26      1.36 o 
  -1   4   4       34.55       30.94      0.83 o 
   0   4   4      294.74      297.07      1.90 o 
   1   4   4        3.97        3.73      0.44 o 
   2   4   4      106.30      108.63      1.11 o 
   3   4   4       97.33       95.83      1.47 o 
   4   4   4       11.04        9.01      0.97 o 
   5   4   4       76.88       73.58      2.56 o 
   6   4   4       11.04       11.77      1.52 o 
   7   4   4        2.24        4.14      1.55 o 
  -8   5   4       28.15       29.17      2.50 o 
  -7   5   4       25.37       27.73      2.04 o 
  -6   5   4       14.91       12.83      1.96 o 
  -5   5   4       15.19       16.21      0.96 o 
  -4   5   4        1.93        1.69      0.33 o 
  -3   5   4      132.61      132.07      2.37 o 
  -2   5   4       38.79       34.68      1.03 o 
  -1   5   4        9.54        8.83      0.69 o 
   0   5   4      106.42      105.37      1.44 o 
   1   5   4       61.78       62.46      1.08 o 
   2   5   4       27.76       26.34      0.96 o 
   3   5   4        9.82        8.72      0.72 o 
   4   5   4       53.16       53.53      1.52 o 
   5   5   4       12.74       11.04      1.75 o 
   6   5   4        8.31        7.80      1.65 o 
   7   5   4        3.10        3.47      1.90 o 
  -7   6   4        0.35        2.14      2.03 o 
  -6   6   4       17.98       18.51      2.17 o 
  -5   6   4       38.10       34.76      2.41 o 
  -4   6   4       26.89       23.86      1.97 o 
  -3   6   4       75.45       70.52      1.77 o 
  -2   6   4       12.13       12.51      0.85 o 
  -1   6   4       32.58       30.13      1.09 o 
   0   6   4        5.19        4.97      0.72 o 
   1   6   4       93.85       91.44      1.78 o 
   2   6   4       49.28       47.70      1.32 o 
   3   6   4       96.24       97.56      1.71 o 
   4   6   4       18.45       20.30      1.57 o 
   5   6   4       26.34       25.34      1.70 o 
   6   6   4        5.05        4.75      1.91 o 
  -6   7   4        3.82        3.60      2.00 o 
  -5   7   4       18.42       19.96      2.22 o 
  -4   7   4        2.46        3.45      1.68 o 
  -3   7   4        9.65        8.81      0.85 o 
  -2   7   4       15.79       16.37      0.97 o 
  -1   7   4       28.52       26.40      1.29 o 
   0   7   4       22.76       22.91      1.23 o 
   1   7   4       17.46       17.79      1.20 o 
   2   7   4        1.17        0.63      0.70 o 
   3   7   4       37.57       40.63      1.98 o 
   4   7   4       16.86       16.02      1.50 o 
   5   7   4       18.25       18.78      2.31 o 
  -5   8   4        7.62        8.15      2.09 o 
  -4   8   4       33.51       37.61      3.33 o 
  -3   8   4       40.30       38.18      2.55 o 
  -2   8   4       46.48       47.35      2.21 o 
  -1   8   4        4.44        6.12      1.27 o 
   0   8   4       13.82       16.39      1.64 o 
   1   8   4       40.87       43.79      2.21 o 
   2   8   4        9.66        9.57      1.88 o 
   3   8   4        6.50        5.47      2.27 o 
   4   8   4        3.48        4.14      2.05 o 
  -3   9   4       11.87       14.80      2.84 o 
  -2   9   4       18.54       18.35      2.22 o 
  -1   9   4       21.24       27.43      2.87 o 
   0   9   4       11.18       13.63      2.16 o 
   1   9   4        0.90        0.65      2.21 o 
   2   9   4       15.57       17.33      2.70 o 
  -2  -9   5        6.29        5.38      1.94 o 
  -1  -9   5        3.29        3.39      2.06 o 
   0  -9   5        5.02        3.97      1.95 o 
   1  -9   5        5.27        8.51      2.37 o 
  -4  -8   5        4.66        3.09      1.93 o 
  -3  -8   5       19.76       17.91      2.17 o 
  -2  -8   5       29.08       29.42      2.19 o 
  -1  -8   5       38.93       41.63      2.66 o 
   0  -8   5        7.79        8.03      1.87 o 
   1  -8   5        8.32        7.59      1.96 o 
   2  -8   5       26.52       30.71      2.64 o 
   3  -8   5        3.26        1.55      1.67 o 
  -6  -7   5        7.05        9.78      2.17 o 
  -5  -7   5        3.71        4.84      2.68 o 
  -4  -7   5        6.48        6.81      2.09 o 
  -3  -7   5       56.01       58.98      1.68 o 
  -2  -7   5       78.77       88.04      2.20 o 
  -1  -7   5        7.98        8.16      1.68 o 
   0  -7   5       10.51        9.33      1.73 o 
   1  -7   5        6.04        7.05      1.25 o 
   2  -7   5        2.60        4.77      1.73 o 
   3  -7   5       48.95       48.97      2.12 o 
   4  -7   5        6.19        4.66      1.55 o 
   5  -7   5        7.25        7.03      2.11 o 
  -7  -6   5        3.67        2.53      1.90 o 
  -6  -6   5       22.03       23.32      2.42 o 
  -5  -6   5       12.20       13.61      2.12 o 
  -4  -6   5       76.33       78.28      2.81 o 
  -3  -6   5       65.36       66.76      1.52 o 
  -2  -6   5      132.59      135.70      1.98 o 
  -1  -6   5      240.06      239.50      2.68 o 
   0  -6   5       37.27       35.95      2.12 o 
   1  -6   5       47.29       47.71      1.95 o 
   2  -6   5       43.72       43.85      1.61 o 
   3  -6   5        4.98        4.28      1.01 o 
   4  -6   5       12.54       12.50      1.37 o 
   5  -6   5        0.60        0.88      1.62 o 
   6  -6   5       10.12       12.71      2.00 o 
  -8  -5   5        1.41        0.49      2.55 o 
  -7  -5   5        7.09        7.72      1.39 o 
  -6  -5   5        1.50        1.41      0.92 o 
  -5  -5   5       16.95       18.64      1.22 o 
  -4  -5   5       90.85       90.55      1.51 o 
  -3  -5   5      132.71      139.64      2.61 o 
  -2  -5   5       43.14       41.80      1.37 o 
  -1  -5   5        9.82        9.32      1.19 o 
   0  -5   5       10.10       10.00      0.58 o 
   1  -5   5       96.10       97.26      1.62 o 
   2  -5   5       85.52       86.11      1.77 o 
   3  -5   5        6.98        6.44      0.95 o 
   4  -5   5      137.94      139.26      2.76 o 
   5  -5   5       31.83       34.30      2.35 o 
   6  -5   5        3.42        3.89      1.74 o 
  -8  -4   5       11.80       13.19      2.77 o 
  -7  -4   5       32.63       31.80      2.24 o 
  -6  -4   5       48.90       45.52      1.83 o 
  -5  -4   5       57.32       58.64      1.37 o 
  -4  -4   5      265.66      263.62      2.40 o 
  -3  -4   5       95.50       94.68      1.28 o 
  -2  -4   5      165.25      167.12      1.68 o 
  -1  -4   5       10.48       10.26      0.76 o 
   0  -4   5      209.74      224.66      1.70 o 
   1  -4   5       36.00       32.57      0.94 o 
   2  -4   5       37.28       34.40      1.13 o 
   3  -4   5       12.17       11.23      0.87 o 
   4  -4   5        5.32        5.33      0.90 o 
   5  -4   5       24.69       24.60      1.46 o 
   6  -4   5       27.96       30.34      1.61 o 
   7  -4   5        4.41        5.87      1.88 o 
  -9  -3   5        5.13        4.89      2.20 o 
  -8  -3   5       11.61       10.47      2.06 o 
  -7  -3   5        9.61        7.30      1.15 o 
  -6  -3   5       17.04       15.89      0.99 o 
  -5  -3   5       54.31       54.08      1.40 o 
  -4  -3   5      205.79      194.67      2.31 o 
  -3  -3   5       81.73       81.05      1.10 o 
  -2  -3   5       25.91       27.19      0.51 o 
  -1  -3   5       50.80       50.04      0.69 o 
   0  -3   5       91.67       97.27      1.08 o 
   1  -3   5      303.61      302.90      2.29 o 
   2  -3   5      137.42      139.45      1.37 o 
   3  -3   5       93.92       95.49      1.54 o 
   4  -3   5      135.11      123.27      2.11 o 
   5  -3   5       96.99       93.05      1.88 o 
   6  -3   5        0.06       -0.03      1.00 o 
   7  -3   5        2.68        2.02      1.28 o 
  -9  -2   5        2.65        2.15      1.82 o 
  -8  -2   5        4.46        3.78      1.20 o 
  -7  -2   5       11.68       10.89      1.47 o 
  -6  -2   5       44.85       44.08      1.27 o 
  -5  -2   5      248.61      239.51      1.97 o 
  -4  -2   5      122.02      117.30      1.15 o 
  -3  -2   5       35.34       40.16      0.78 o 
  -2  -2   5       26.27       24.10      0.46 o 
  -1  -2   5      965.62     1003.67      2.61 o 
   0  -2   5      716.81      732.77      2.70 o 
   1  -2   5      352.32      373.37      2.19 o 
   2  -2   5        6.69        6.53      0.52 o 
   3  -2   5        0.76        1.31      0.55 o 
   4  -2   5       31.75       31.39      1.06 o 
   5  -2   5       73.54       73.38      1.59 o 
   6  -2   5        5.80        7.06      1.12 o 
   7  -2   5        2.97        3.59      1.39 o 
   8  -2   5        0.42        1.44      1.62 o 
  -9  -1   5        4.99        4.42      1.60 o 
  -8  -1   5       17.04       15.65      1.39 o 
  -7  -1   5        0.75        1.07      0.86 o 
  -6  -1   5       50.41       48.06      1.43 o 
  -5  -1   5      148.95      146.12      1.92 o 
  -4  -1   5       32.69       33.93      0.80 o 
  -3  -1   5       46.15       48.78      0.77 o 
  -2  -1   5      454.47      464.12      1.65 o 
  -1  -1   5      660.12      676.53      1.76 o 
   0  -1   5       96.94       98.34      0.84 o 
   1  -1   5      170.39      168.91      1.58 o 
   2  -1   5       15.68       20.61      0.78 o 
   3  -1   5        2.44        3.19      0.53 o 
   4  -1   5       87.64       81.38      1.42 o 
   5  -1   5       23.69       20.83      1.03 o 
   6  -1   5        4.25        3.88      1.23 o 
   7  -1   5        0.16       -0.28      1.58 o 
   8  -1   5        1.27       -0.34      1.75 o 
  -9   0   5        2.03        2.76      1.67 o 
  -8   0   5       12.04       10.91      1.39 o 
  -7   0   5        0.69        0.05      0.46 o 
  -6   0   5       34.96       35.23      1.23 o 
  -5   0   5       20.41       19.72      0.92 o 
  -4   0   5        0.01       -0.06      0.36 o 
  -3   0   5        3.51        3.71      0.39 o 
  -2   0   5        0.02        0.52      0.33 o 
  -1   0   5     1716.70     1780.62      4.76 o 
   0   0   5      269.14      290.97      1.35 o 
   1   0   5       89.72       97.13      1.03 o 
   2   0   5        8.05        8.61      0.43 o 
   3   0   5        0.76        0.42      0.53 o 
   4   0   5        1.29        0.85      0.51 o 
   5   0   5        9.13        8.34      0.94 o 
   6   0   5        0.10       -0.41      1.18 o 
   7   0   5        3.25        4.46      1.58 o 
   8   0   5        0.11       -0.54      1.76 o 
  -9   1   5        5.07        5.99      1.73 o 
  -8   1   5       17.72       16.06      1.50 o 
  -7   1   5        0.61        1.25      1.03 o 
  -6   1   5       49.96       48.13      1.30 o 
  -5   1   5      147.62      144.35      1.52 o 
  -4   1   5       33.34       32.19      0.72 o 
  -3   1   5       45.30       47.33      0.74 o 
  -2   1   5      442.64      449.51      2.06 o 
  -1   1   5      654.28      671.86      2.27 o 
   0   1   5       97.42      100.12      0.91 o 
   1   1   5      168.44      165.78      1.50 o 
   2   1   5       14.01       17.52      0.82 o 
   3   1   5        3.06        4.10      0.61 o 
   4   1   5       86.16       83.86      1.88 o 
   5   1   5       24.44       22.52      1.06 o 
   6   1   5        4.27        3.86      1.32 o 
   7   1   5        0.16        0.16      1.29 o 
   8   1   5        1.26        0.65      1.52 o 
  -9   2   5        2.63        3.67      1.84 o 
  -8   2   5        4.63        6.45      1.32 o 
  -7   2   5       12.45       10.81      1.24 o 
  -6   2   5       45.21       46.26      1.32 o 
  -5   2   5      249.79      241.14      2.63 o 
  -4   2   5      125.48      124.64      1.80 o 
  -3   2   5       35.26       38.75      0.83 o 
  -2   2   5       26.47       25.44      0.76 o 
  -1   2   5      951.21      986.83      4.37 o 
   0   2   5      711.15      725.36      3.07 o 
   1   2   5      347.34      368.77      2.15 o 
   2   2   5        7.38        7.53      0.83 o 
   3   2   5        0.73        0.79      0.55 o 
   4   2   5       31.50       30.57      1.41 o 
   5   2   5       73.62       75.22      2.20 o 
   6   2   5        5.89        7.34      1.40 o 
   7   2   5        2.82        4.17      1.61 o 
   8   2   5        0.40       -0.76      1.65 o 
  -9   3   5        5.08        5.68      2.09 o 
  -8   3   5       12.14        9.73      1.62 o 
  -7   3   5       10.09        9.86      1.83 o 
  -6   3   5       17.34       16.22      1.31 o 
  -5   3   5       52.94       53.65      1.69 o 
  -4   3   5      203.93      191.78      2.11 o 
  -3   3   5       86.83       85.19      1.01 o 
  -2   3   5       25.49       26.97      0.66 o 
  -1   3   5       48.93       49.44      1.00 o 
   0   3   5       91.36       96.27      1.20 o 
   1   3   5      301.46      299.95      2.34 o 
   2   3   5      137.55      143.12      1.31 o 
   3   3   5       92.99       94.87      1.46 o 
   4   3   5      134.92      126.69      2.16 o 
   5   3   5       96.78       94.29      2.30 o 
   6   3   5        0.06        0.17      1.34 o 
   7   3   5        2.70        5.78      1.56 o 
  -8   4   5       11.67       14.95      2.18 o 
  -7   4   5       32.89       36.56      2.69 o 
  -6   4   5       49.38       50.55      2.17 o 
  -5   4   5       56.11       57.65      1.55 o 
  -4   4   5      267.85      267.09      2.42 o 
  -3   4   5       96.64       95.23      1.67 o 
  -2   4   5      166.45      166.27      1.55 o 
  -1   4   5       11.65       11.07      0.53 o 
   0   4   5      205.04      219.19      1.65 o 
   1   4   5       34.76       32.04      0.76 o 
   2   4   5       38.16       36.08      0.74 o 
   3   4   5       12.15       12.92      0.75 o 
   4   4   5        5.46        5.76      0.93 o 
   5   4   5       23.90       25.40      1.52 o 
   6   4   5       27.94       29.04      1.82 o 
   7   4   5        4.45        6.70      1.56 o 
  -8   5   5        1.54       -0.49      1.98 o 
  -7   5   5        7.43        8.81      1.95 o 
  -6   5   5        1.48        0.98      1.58 o 
  -5   5   5       17.28       19.08      1.78 o 
  -4   5   5       88.98       88.65      2.34 o 
  -3   5   5      134.99      139.18      2.20 o 
  -2   5   5       45.89       44.82      0.99 o 
  -1   5   5        9.15        9.86      0.67 o 
   0   5   5       10.10       10.65      0.70 o 
   1   5   5       94.59       95.94      1.39 o 
   2   5   5       83.71       85.72      1.16 o 
   3   5   5        7.06        7.06      0.68 o 
   4   5   5      135.93      136.13      2.39 o 
   5   5   5       31.57       34.60      2.77 o 
   6   5   5        3.44        4.54      1.46 o 
  -7   6   5        3.75        4.44      2.07 o 
  -6   6   5       22.04       24.28      2.28 o 
  -5   6   5       11.96       11.50      1.83 o 
  -4   6   5       74.99       76.44      2.84 o 
  -3   6   5       65.47       65.25      1.63 o 
  -2   6   5      133.05      132.78      1.91 o 
  -1   6   5      241.74      251.64      2.54 o 
   0   6   5       36.61       36.85      1.17 o 
   1   6   5       47.11       45.48      1.29 o 
   2   6   5       44.02       46.85      1.17 o 
   3   6   5        5.04        5.56      0.94 o 
   4   6   5       12.60       11.96      1.44 o 
   5   6   5        0.69       -0.71      1.72 o 
   6   6   5        9.84       10.85      2.71 o 
  -6   7   5        7.21        9.80      2.08 o 
  -5   7   5        3.70        4.00      1.69 o 
  -4   7   5        5.97        8.04      1.65 o 
  -3   7   5       55.51       57.14      2.23 o 
  -2   7   5       79.82       85.53      2.05 o 
  -1   7   5        8.07        9.67      1.04 o 
   0   7   5       10.54       10.19      1.08 o 
   1   7   5        5.85        5.47      1.23 o 
   2   7   5        2.89        3.17      0.91 o 
   3   7   5       49.43       51.41      2.40 o 
   4   7   5        6.22        4.34      1.66 o 
   5   7   5        7.13        4.99      3.28 o 
  -4   8   5        4.89        5.37      2.06 o 
  -3   8   5       19.49       20.67      2.39 o 
  -2   8   5       28.82       26.06      2.66 o 
  -1   8   5       38.62       43.25      1.96 o 
   0   8   5        8.24        8.11      1.26 o 
   1   8   5        8.57        8.75      1.56 o 
   2   8   5       26.41       27.29      2.45 o 
   3   8   5        3.30        0.98      2.28 o 
  -2   9   5        6.06        7.10      1.89 o 
  -1   9   5        3.32        2.58      2.08 o 
   0   9   5        4.94        4.36      2.53 o 
   1   9   5        5.28        4.94      2.31 o 
  -4  -8   6        2.35        2.80      1.81 o 
  -3  -8   6        1.42       -0.24      1.96 o 
  -2  -8   6        4.71        4.12      2.11 o 
  -1  -8   6        6.92        6.01      1.85 o 
   0  -8   6        0.16       -0.25      1.63 o 
   1  -8   6        2.92        5.46      1.56 o 
   2  -8   6        1.18        0.46      1.79 o 
  -5  -7   6        4.50        3.93      1.89 o 
  -4  -7   6        3.68        6.84      1.66 o 
  -3  -7   6        9.70        9.01      1.81 o 
  -2  -7   6       19.64       17.97      2.13 o 
  -1  -7   6        5.27        6.24      1.56 o 
   0  -7   6        7.81        5.21      1.45 o 
   1  -7   6       12.13       13.74      1.64 o 
   2  -7   6       17.12       18.07      1.81 o 
   3  -7   6       21.28       21.63      1.84 o 
   4  -7   6        0.40        0.15      1.61 o 
  -6  -6   6       13.99       16.43      1.70 o 
  -5  -6   6       11.02       12.24      1.41 o 
  -4  -6   6        1.18        0.84      0.83 o 
  -3  -6   6       91.75       86.39      1.94 o 
  -2  -6   6       37.77       32.58      1.33 o 
  -1  -6   6       46.72       47.34      2.06 o 
   0  -6   6       12.17       12.75      1.45 o 
   1  -6   6        2.73        3.18      0.99 o 
   2  -6   6       22.92       22.06      1.39 o 
   3  -6   6       54.64       57.54      2.22 o 
   4  -6   6        1.14        1.34      1.47 o 
   5  -6   6        1.00        0.92      1.76 o 
  -7  -5   6        1.34       -0.11      1.69 o 
  -6  -5   6        8.71        8.76      1.23 o 
  -5  -5   6        0.47        0.38      0.76 o 
  -4  -5   6        4.83        5.78      0.75 o 
  -3  -5   6       43.76       43.09      0.96 o 
  -2  -5   6       76.50       70.78      2.32 o 
  -1  -5   6       70.81       69.00      1.93 o 
   0  -5   6       84.86       81.33      1.28 o 
   1  -5   6        1.00        1.20      0.72 o 
   2  -5   6       69.78       70.33      1.64 o 
   3  -5   6       10.09        8.93      0.96 o 
   4  -5   6        5.87        6.69      1.55 o 
   5  -5   6        0.80        0.40      1.62 o 
   6  -5   6        1.16        0.08      1.66 o 
  -8  -4   6        0.96        1.82      2.36 o 
  -7  -4   6       11.11       12.22      1.81 o 
  -6  -4   6       30.31       31.21      1.61 o 
  -5  -4   6        5.86        5.71      0.78 o 
  -4  -4   6       37.95       37.41      0.89 o 
  -3  -4   6      114.05      113.70      1.58 o 
  -2  -4   6      253.24      253.92      2.48 o 
  -1  -4   6      119.69      124.07      2.10 o 
   0  -4   6       68.43       68.87      1.10 o 
   1  -4   6        4.06        4.52      0.71 o 
   2  -4   6        3.41        3.10      0.76 o 
   3  -4   6       10.18        8.88      1.08 o 
   4  -4   6        1.11        1.09      0.95 o 
   5  -4   6        2.35        2.96      1.11 o 
   6  -4   6        1.06        2.69      1.55 o 
  -8  -3   6        9.73       12.64      2.72 o 
  -7  -3   6       16.65       16.55      1.52 o 
  -6  -3   6       10.66       11.82      1.02 o 
  -5  -3   6        0.01        0.62      0.70 o 
  -4  -3   6       70.49       74.08      1.21 o 
  -3  -3   6       82.10       82.62      0.93 o 
  -2  -3   6       28.92       28.58      0.47 o 
  -1  -3   6        3.99        3.17      0.41 o 
   0  -3   6      139.70      138.44      1.30 o 
   1  -3   6       61.79       65.79      1.05 o 
   2  -3   6        4.47        4.06      0.68 o 
   3  -3   6       99.17      101.71      1.72 o 
   4  -3   6       26.62       23.70      1.17 o 
   5  -3   6        3.09        2.17      0.98 o 
   6  -3   6        3.02        3.50      1.19 o 
   7  -3   6        1.73        1.62      1.46 o 
  -9  -2   6        3.21        1.32      2.62 o 
  -8  -2   6       38.77       42.47      2.39 o 
  -7  -2   6       88.31       83.80      2.58 o 
  -6  -2   6       32.80       33.95      1.10 o 
  -5  -2   6       46.34       42.54      0.97 o 
  -4  -2   6       55.11       52.30      0.90 o 
  -3  -2   6      222.52      229.01      1.58 o 
  -2  -2   6      937.81      956.91      2.92 o 
  -1  -2   6      318.44      302.82      1.43 o 
   0  -2   6       33.39       33.04      0.66 o 
   1  -2   6       36.35       32.92      0.65 o 
   2  -2   6       27.32       28.83      0.91 o 
   3  -2   6       71.04       73.40      1.47 o 
   4  -2   6       21.86       19.91      1.09 o 
   5  -2   6        0.79        0.83      0.94 o 
   6  -2   6        2.09        2.07      1.10 o 
   7  -2   6        2.10        2.68      1.45 o 
  -9  -1   6        0.44        1.50      1.73 o 
  -8  -1   6        4.32        5.18      1.16 o 
  -7  -1   6       62.00       60.39      1.71 o 
  -6  -1   6       13.40       11.91      0.98 o 
  -5  -1   6      103.15      104.81      1.56 o 
  -4  -1   6       67.36       64.45      0.97 o 
  -3  -1   6      220.04      217.15      1.46 o 
  -2  -1   6      262.27      285.66      1.44 o 
  -1  -1   6       79.87       82.91      0.76 o 
   0  -1   6       80.30       84.82      0.78 o 
   1  -1   6       89.84       90.68      1.02 o 
   2  -1   6      501.23      509.38      2.49 o 
   3  -1   6      369.46      362.29      2.67 o 
   4  -1   6       65.10       61.84      1.58 o 
   5  -1   6       17.79       15.31      1.07 o 
   6  -1   6       10.06       11.08      1.31 o 
   7  -1   6        4.88        5.58      1.82 o 
  -9   0   6        9.30        8.82      1.81 o 
  -8   0   6       81.61       87.71      2.70 o 
  -7   0   6       12.08       15.57      1.23 o 
  -6   0   6       39.80       36.82      1.38 o 
  -5   0   6       35.74       35.61      0.89 o 
  -4   0   6        7.85        8.20      0.44 o 
  -3   0   6      222.27      230.70      1.52 o 
  -2   0   6       52.27       45.16      0.61 o 
  -1   0   6       72.17       81.10      0.86 o 
   0   0   6      538.29      538.02      2.11 o 
   1   0   6      285.85      292.51      1.85 o 
   2   0   6        0.59        1.01      0.56 o 
   3   0   6       67.33       71.55      1.65 o 
   4   0   6       65.05       64.32      1.50 o 
   5   0   6       26.46       28.56      1.12 o 
   6   0   6       28.02       29.89      1.94 o 
   7   0   6        1.57        0.90      1.43 o 
  -9   1   6        0.38       -0.44      1.93 o 
  -8   1   6        4.50        6.56      1.49 o 
  -7   1   6       62.10       61.21      1.63 o 
  -6   1   6       13.29       10.42      0.61 o 
  -5   1   6      101.18      102.36      1.32 o 
  -4   1   6       69.73       66.75      1.15 o 
  -3   1   6      220.74      216.54      1.64 o 
  -2   1   6      261.57      280.99      1.85 o 
  -1   1   6       79.73       82.44      0.95 o 
   0   1   6       81.48       85.56      0.95 o 
   1   1   6       91.20       92.23      1.14 o 
   2   1   6      497.07      502.56      2.76 o 
   3   1   6      370.02      364.10      3.74 o 
   4   1   6       65.93       60.38      2.00 o 
   5   1   6       17.89       16.91      1.48 o 
   6   1   6       10.20        8.75      1.52 o 
   7   1   6        4.81        5.00      1.46 o 
  -9   2   6        3.08        1.94      2.12 o 
  -8   2   6       38.26       41.90      2.81 o 
  -7   2   6       89.00       85.33      2.16 o 
  -6   2   6       33.30       35.12      1.11 o 
  -5   2   6       46.42       41.36      1.09 o 
  -4   2   6       55.41       54.48      1.35 o 
  -3   2   6      223.06      229.40      1.99 o 
  -2   2   6      944.32      974.62      3.60 o 
  -1   2   6      325.21      312.51      2.21 o 
   0   2   6       34.51       31.66      0.56 o 
   1   2   6       36.26       32.61      0.63 o 
   2   2   6       27.52       28.51      1.08 o 
   3   2   6       69.76       71.21      1.64 o 
   4   2   6       20.68       16.71      1.58 o 
   5   2   6        0.74        1.25      1.09 o 
   6   2   6        2.05        2.03      1.28 o 
   7   2   6        2.17        1.53      1.42 o 
  -8   3   6        9.96        9.91      2.01 o 
  -7   3   6       16.51       13.90      1.90 o 
  -6   3   6       10.83       11.07      0.99 o 
  -5   3   6        0.02        0.88      0.93 o 
  -4   3   6       71.67       70.79      1.69 o 
  -3   3   6       83.71       83.12      1.49 o 
  -2   3   6       29.68       29.50      0.85 o 
  -1   3   6        4.00        3.11      0.59 o 
   0   3   6      142.19      140.16      1.43 o 
   1   3   6       60.32       63.61      1.21 o 
   2   3   6        4.97        4.20      0.56 o 
   3   3   6       97.45       97.48      1.59 o 
   4   3   6       26.70       23.72      1.22 o 
   5   3   6        3.08        2.77      1.11 o 
   6   3   6        3.01        1.81      1.25 o 
   7   3   6        1.62        1.20      1.42 o 
  -8   4   6        1.02        0.71      1.74 o 
  -7   4   6       11.10       11.13      1.78 o 
  -6   4   6       31.05       28.98      2.57 o 
  -5   4   6        5.78        6.55      0.77 o 
  -4   4   6       37.93       38.83      1.21 o 
  -3   4   6      114.74      113.07      1.60 o 
  -2   4   6      250.35      252.25      2.22 o 
  -1   4   6      121.17      124.59      1.39 o 
   0   4   6       68.90       68.17      1.15 o 
   1   4   6        3.65        3.68      0.58 o 
   2   4   6        3.44        3.13      0.33 o 
   3   4   6       10.25        9.43      0.71 o 
   4   4   6        1.21        0.40      0.89 o 
   5   4   6        2.52        3.50      1.12 o 
   6   4   6        0.98        0.75      1.29 o 
  -7   5   6        1.31        2.07      2.28 o 
  -6   5   6        8.34        7.93      2.13 o 
  -5   5   6        0.40        0.00      1.44 o 
  -4   5   6        4.09        4.49      0.87 o 
  -3   5   6       43.21       44.67      1.68 o 
  -2   5   6       77.08       79.99      1.24 o 
  -1   5   6       70.70       66.66      1.53 o 
   0   5   6       84.02       81.92      1.38 o 
   1   5   6        0.96        0.86      0.30 o 
   2   5   6       69.97       71.38      1.43 o 
   3   5   6       10.30        9.43      0.71 o 
   4   5   6        5.81        6.82      1.07 o 
   5   5   6        0.81       -0.30      1.35 o 
   6   5   6        1.19        1.44      2.01 o 
  -6   6   6       14.15       16.51      2.05 o 
  -5   6   6       11.17       11.97      1.75 o 
  -4   6   6        1.09        1.40      1.27 o 
  -3   6   6       91.05       91.40      2.27 o 
  -2   6   6       36.49       35.15      1.03 o 
  -1   6   6       45.64       45.47      1.44 o 
   0   6   6       11.21       10.03      0.81 o 
   1   6   6        2.89        3.27      0.72 o 
   2   6   6       23.01       25.64      1.24 o 
   3   6   6       55.17       57.74      2.14 o 
   4   6   6        1.28        0.99      1.36 o 
   5   6   6        1.06        0.34      2.06 o 
  -5   7   6        4.62        5.62      2.31 o 
  -4   7   6        3.77        4.99      1.96 o 
  -3   7   6        9.06        9.36      2.00 o 
  -2   7   6       19.20       19.05      1.53 o 
  -1   7   6        5.12        5.60      1.23 o 
   0   7   6        7.48        6.70      1.39 o 
   1   7   6       12.22       14.98      1.48 o 
   2   7   6       16.50       16.11      1.81 o 
   3   7   6       21.01       20.10      2.30 o 
   4   7   6        0.37       -0.27      2.04 o 
  -4   8   6        2.47        2.78      2.12 o 
  -3   8   6        1.48        3.42      1.81 o 
  -2   8   6        4.70        3.34      1.82 o 
  -1   8   6        6.49        7.35      1.33 o 
   0   8   6        0.18        0.66      1.38 o 
   1   8   6        2.77        3.48      1.31 o 
   2   8   6        1.19        2.10      1.97 o 
  -3  -8   7        5.72        6.94      1.87 o 
  -2  -8   7        3.62        5.22      1.62 o 
  -1  -8   7        0.94        1.17      1.52 o 
   0  -8   7        2.00        3.27      1.56 o 
   1  -8   7        0.34        0.37      1.76 o 
  -5  -7   7        0.45        1.54      2.02 o 
  -4  -7   7        6.70        6.50      1.80 o 
  -3  -7   7        1.89        3.05      1.73 o 
  -2  -7   7        7.46        8.22      1.61 o 
  -1  -7   7       20.52       19.11      1.78 o 
   0  -7   7        0.77        0.78      1.42 o 
   1  -7   7       13.04       12.55      1.78 o 
   2  -7   7       25.15       22.28      2.11 o 
   3  -7   7       17.02       16.95      1.82 o 
  -6  -6   7        3.56        0.99      2.00 o 
  -5  -6   7        9.41       10.85      1.91 o 
  -4  -6   7        8.59       10.65      1.69 o 
  -3  -6   7       22.85       20.53      1.68 o 
  -2  -6   7        4.61        6.20      1.15 o 
  -1  -6   7        2.11        1.13      1.34 o 
   0  -6   7        0.21       -1.03      1.25 o 
   1  -6   7       12.82        9.66      1.48 o 
   2  -6   7        6.16        4.03      1.05 o 
   3  -6   7        2.76        2.08      1.28 o 
   4  -6   7        1.07       -0.05      1.64 o 
  -7  -5   7       22.52       28.83      2.65 o 
  -6  -5   7        2.10        3.38      1.29 o 
  -5  -5   7        3.80        3.96      0.97 o 
  -4  -5   7      131.81      130.56      2.12 o 
  -3  -5   7       84.17       83.47      1.44 o 
  -2  -5   7        1.40        1.46      0.79 o 
  -1  -5   7       22.77       21.77      1.33 o 
   0  -5   7        8.33        7.50      0.62 o 
   1  -5   7       67.98       69.06      1.46 o 
   2  -5   7      117.64      118.56      2.19 o 
   3  -5   7       22.58       22.80      1.85 o 
   4  -5   7        0.91        0.04      1.51 o 
   5  -5   7        1.07        0.97      1.60 o 
  -7  -4   7        6.51        6.06      1.85 o 
  -6  -4   7        0.79        1.09      0.95 o 
  -5  -4   7        0.59        1.32      0.76 o 
  -4  -4   7       26.62       24.24      0.79 o 
  -3  -4   7      141.09      139.28      1.61 o 
  -2  -4   7      102.83      101.21      1.85 o 
  -1  -4   7       96.21       91.04      1.97 o 
   0  -4   7       38.07       40.05      0.94 o 
   1  -4   7       12.69       11.69      0.84 o 
   2  -4   7       76.59       77.95      1.81 o 
   3  -4   7        7.44        7.52      1.26 o 
   4  -4   7        0.41       -0.20      1.07 o 
   5  -4   7        2.35        1.60      1.26 o 
   6  -4   7        2.75        1.81      1.70 o 
  -8  -3   7        4.26        4.50      2.27 o 
  -7  -3   7       13.14       14.72      1.48 o 
  -6  -3   7       43.63       48.92      1.90 o 
  -5  -3   7       68.76       68.48      1.27 o 
  -4  -3   7      172.70      175.12      1.68 o 
  -3  -3   7      252.40      255.45      1.66 o 
  -2  -3   7       78.38       73.91      1.07 o 
  -1  -3   7        5.39        4.56      0.48 o 
   0  -3   7       67.17       65.16      1.07 o 
   1  -3   7      225.18      226.16      1.82 o 
   2  -3   7       41.91       37.66      1.09 o 
   3  -3   7       90.93       88.19      2.00 o 
   4  -3   7       18.75       19.60      1.26 o 
   5  -3   7        1.86        1.47      1.12 o 
   6  -3   7        5.14        4.16      1.33 o 
  -8  -2   7        4.36        5.38      1.94 o 
  -7  -2   7       19.84       18.96      1.62 o 
  -6  -2   7       79.09       78.29      1.46 o 
  -5  -2   7      114.54      114.43      1.54 o 
  -4  -2   7      198.19      198.19      1.75 o 
  -3  -2   7       78.28       72.62      0.95 o 
  -2  -2   7       43.95       42.38      0.62 o 
  -1  -2   7      150.60      150.96      1.17 o 
   0  -2   7        3.29        3.83      0.44 o 
   1  -2   7       36.46       36.59      0.89 o 
   2  -2   7      364.99      376.81      3.03 o 
   3  -2   7       36.07       32.33      1.20 o 
   4  -2   7       36.12       36.12      1.44 o 
   5  -2   7       18.93       19.77      1.47 o 
   6  -2   7        0.70        0.01      1.36 o 
  -8  -1   7        3.46        3.51      1.34 o 
  -7  -1   7        0.44        0.47      0.96 o 
  -6  -1   7       44.87       44.47      1.37 o 
  -5  -1   7      185.70      183.37      1.95 o 
  -4  -1   7       54.93       52.84      0.99 o 
  -3  -1   7       83.78       89.45      0.98 o 
  -2  -1   7       29.93       31.69      0.61 o 
  -1  -1   7      105.17      102.05      0.93 o 
   0  -1   7      443.26      445.38      1.78 o 
   1  -1   7      170.14      171.62      1.53 o 
   2  -1   7       92.25       86.60      1.40 o 
   3  -1   7      147.65      139.17      1.81 o 
   4  -1   7       77.16       74.69      1.52 o 
   5  -1   7       29.06       29.10      1.58 o 
   6  -1   7       11.21       12.95      1.54 o 
   7  -1   7        2.40        2.07      1.45 o 
  -8   0   7       11.49        9.87      1.72 o 
  -7   0   7       61.56       65.45      1.75 o 
  -6   0   7      193.70      192.34      2.55 o 
  -5   0   7      347.03      350.91      2.51 o 
  -4   0   7      287.93      283.59      1.85 o 
  -3   0   7       19.22       17.66      0.56 o 
  -2   0   7      142.62      135.44      1.15 o 
  -1   0   7      208.10      201.51      1.38 o 
   0   0   7       17.20       19.65      0.57 o 
   1   0   7      319.25      331.80      2.07 o 
   2   0   7      182.45      172.28      2.28 o 
   3   0   7        0.19       -0.70      0.89 o 
   4   0   7      175.84      179.60      2.58 o 
   5   0   7        0.03       -0.11      1.17 o 
   6   0   7        3.45        4.29      1.45 o 
   7   0   7        0.25        0.01      1.46 o 
  -8   1   7        3.45        4.58      1.68 o 
  -7   1   7        0.39        0.21      1.07 o 
  -6   1   7       44.91       43.95      1.57 o 
  -5   1   7      183.72      182.71      2.21 o 
  -4   1   7       57.90       55.20      1.19 o 
  -3   1   7       85.96       88.86      1.17 o 
  -2   1   7       29.93       31.23      0.74 o 
  -1   1   7      105.86      102.88      1.05 o 
   0   1   7      442.61      445.64      2.14 o 
   1   1   7      175.08      179.43      1.68 o 
   2   1   7       91.17       82.51      1.84 o 
   3   1   7      146.79      137.43      2.36 o 
   4   1   7       77.28       72.54      2.28 o 
   5   1   7       29.21       29.58      1.86 o 
   6   1   7       11.27       12.88      1.75 o 
   7   1   7        2.40        2.37      1.69 o 
  -8   2   7        4.36        6.47      1.99 o 
  -7   2   7       19.11       19.84      2.06 o 
  -6   2   7       77.67       78.13      1.84 o 
  -5   2   7      114.44      114.33      2.03 o 
  -4   2   7      197.35      193.82      2.26 o 
  -3   2   7       81.94       76.37      1.48 o 
  -2   2   7       43.93       42.51      1.12 o 
  -1   2   7      147.38      148.99      1.36 o 
   0   2   7        3.30        3.16      0.32 o 
   1   2   7       36.47       34.94      0.82 o 
   2   2   7      369.18      378.46      3.61 o 
   3   2   7       37.79       35.12      1.71 o 
   4   2   7       34.71       32.51      1.92 o 
   5   2   7       19.16       21.15      1.88 o 
   6   2   7        0.72        2.21      1.28 o 
  -8   3   7        4.34        5.68      1.87 o 
  -7   3   7       13.69       13.81      1.81 o 
  -6   3   7       42.32       44.22      1.88 o 
  -5   3   7       65.85       65.63      1.61 o 
  -4   3   7      173.71      179.75      2.12 o 
  -3   3   7      251.37      256.01      2.54 o 
  -2   3   7       78.31       76.59      1.61 o 
  -1   3   7        4.80        5.75      0.83 o 
   0   3   7       64.65       63.97      1.47 o 
   1   3   7      225.55      229.26      2.54 o 
   2   3   7       43.22       38.71      0.90 o 
   3   3   7       89.73       89.67      1.76 o 
   4   3   7       18.74       17.89      1.32 o 
   5   3   7        1.76        1.03      1.16 o 
   6   3   7        5.29        4.71      1.36 o 
  -7   4   7        6.36        7.40      2.32 o 
  -6   4   7        0.73       -0.51      1.56 o 
  -5   4   7        0.51        0.05      1.31 o 
  -4   4   7       25.83       22.48      0.98 o 
  -3   4   7      142.31      138.38      1.82 o 
  -2   4   7      101.77      101.80      1.65 o 
  -1   4   7       93.57       91.56      2.02 o 
   0   4   7       37.25       35.94      1.22 o 
   1   4   7       12.59       11.63      0.87 o 
   2   4   7       77.06       81.43      1.69 o 
   3   4   7        7.97        7.71      0.69 o 
   4   4   7        0.31        1.25      0.92 o 
   5   4   7        2.28        3.44      1.18 o 
   6   4   7        2.84        2.89      1.86 o 
  -7   5   7       22.52       30.93      3.24 o 
  -6   5   7        1.81        1.96      2.21 o 
  -5   5   7        3.73        2.94      1.64 o 
  -4   5   7      131.08      128.98      3.46 o 
  -3   5   7       82.94       82.95      2.35 o 
  -2   5   7        1.40        1.30      0.72 o 
  -1   5   7       23.66       21.92      1.16 o 
   0   5   7        8.56        8.41      1.07 o 
   1   5   7       67.82       68.32      1.51 o 
   2   5   7      118.21      116.41      2.14 o 
   3   5   7       22.91       22.34      1.55 o 
   4   5   7        0.90        0.35      1.58 o 
   5   5   7        1.13        1.40      1.70 o 
  -6   6   7        3.75        5.58      2.32 o 
  -5   6   7        9.51        7.81      1.92 o 
  -4   6   7        8.95       10.39      1.96 o 
  -3   6   7       22.82       24.64      2.17 o 
  -2   6   7        4.36        4.44      1.19 o 
  -1   6   7        1.79        2.08      1.17 o 
   0   6   7        0.15       -0.57      1.33 o 
   1   6   7       12.61       13.18      1.26 o 
   2   6   7        5.87        4.59      1.19 o 
   3   6   7        2.97        2.89      1.69 o 
   4   6   7        1.07       -0.16      1.96 o 
  -5   7   7        0.58        0.73      2.08 o 
  -4   7   7        6.45        6.37      2.01 o 
  -3   7   7        1.89        1.78      1.82 o 
  -2   7   7        7.32        7.33      1.37 o 
  -1   7   7       20.66       21.36      1.67 o 
   0   7   7        0.62        0.84      1.37 o 
   1   7   7       12.74       13.08      1.46 o 
   2   7   7       24.94       24.09      2.23 o 
   3   7   7       17.13       18.17      3.00 o 
  -3   8   7        5.62        6.25      1.78 o 
  -2   8   7        3.48        3.56      2.03 o 
  -1   8   7        0.80        0.69      1.45 o 
   0   8   7        2.13        4.12      1.60 o 
   1   8   7        0.36        0.90      1.92 o 
  -4  -7   8       17.08       18.08      2.18 o 
  -3  -7   8        0.19        0.93      1.82 o 
  -2  -7   8        4.78        6.02      1.57 o 
  -1  -7   8       30.36       28.81      1.98 o 
   0  -7   8        7.29        7.72      1.73 o 
   1  -7   8       12.69       12.78      1.95 o 
   2  -7   8        1.91        3.49      1.75 o 
  -5  -6   8        4.64        5.37      1.91 o 
  -4  -6   8       18.48       17.02      1.98 o 
  -3  -6   8       14.68       11.49      1.95 o 
  -2  -6   8       44.84       47.09      2.37 o 
  -1  -6   8        2.59        2.95      1.39 o 
   0  -6   8        5.21        4.56      1.47 o 
   1  -6   8        1.39        0.57      1.47 o 
   2  -6   8       18.06       18.70      1.62 o 
   3  -6   8        6.06        8.15      1.44 o 
  -6  -5   8       12.15       14.92      2.14 o 
  -5  -5   8       17.39       21.17      1.86 o 
  -4  -5   8        5.79        5.51      1.71 o 
  -3  -5   8        0.26       -0.23      1.19 o 
  -2  -5   8       15.32       14.26      1.51 o 
  -1  -5   8       57.76       57.95      1.67 o 
   0  -5   8       78.65       80.56      1.72 o 
   1  -5   8       29.20       29.51      1.64 o 
   2  -5   8        6.44        6.29      1.11 o 
   3  -5   8       11.04        9.22      1.27 o 
   4  -5   8        4.40        5.81      1.60 o 
  -7  -4   8        2.04        2.54      1.55 o 
  -6  -4   8       24.43       23.92      1.46 o 
  -5  -4   8       38.56       39.89      1.63 o 
  -4  -4   8        7.86        9.58      0.92 o 
  -3  -4   8        2.61        2.75      0.58 o 
  -2  -4   8       25.49       25.95      1.37 o 
  -1  -4   8        5.93        5.43      0.49 o 
   0  -4   8        2.39        2.59      0.57 o 
   1  -4   8        1.93        1.70      0.63 o 
   2  -4   8       27.97       28.29      1.12 o 
   3  -4   8       21.00       20.34      1.50 o 
   4  -4   8        4.50        5.87      1.23 o 
   5  -4   8        3.33        4.07      1.40 o 
  -7  -3   8       16.91       19.12      1.76 o 
  -6  -3   8       42.29       45.27      1.56 o 
  -5  -3   8       23.74       22.32      1.30 o 
  -4  -3   8        7.05        7.36      0.61 o 
  -3  -3   8       54.65       55.58      0.95 o 
  -2  -3   8       36.35       33.50      0.77 o 
  -1  -3   8       74.05       71.10      1.17 o 
   0  -3   8       33.23       31.36      0.92 o 
   1  -3   8      228.61      225.36      2.27 o 
   2  -3   8       15.84       15.16      0.93 o 
   3  -3   8        0.27        0.90      0.88 o 
   4  -3   8        5.12        4.74      1.02 o 
   5  -3   8       11.51       11.87      1.40 o 
  -8  -2   8        4.18        6.33      1.47 o 
  -7  -2   8       22.43       22.47      1.52 o 
  -6  -2   8       10.61       10.39      1.18 o 
  -5  -2   8        3.86        3.21      0.66 o 
  -4  -2   8       94.98       93.94      1.42 o 
  -3  -2   8      130.28      130.64      1.41 o 
  -2  -2   8        9.30        9.83      0.49 o 
  -1  -2   8       51.29       47.40      0.88 o 
   0  -2   8        8.71        9.15      0.60 o 
   1  -2   8       10.70       10.08      0.76 o 
   2  -2   8        0.86        0.93      0.73 o 
   3  -2   8       39.22       37.66      1.33 o 
   4  -2   8        9.07        9.26      1.23 o 
   5  -2   8        2.70        4.68      1.25 o 
   6  -2   8        3.98        4.85      1.48 o 
  -8  -1   8        6.83        8.44      1.60 o 
  -7  -1   8        7.83        6.55      1.21 o 
  -6  -1   8       22.06       22.41      1.23 o 
  -5  -1   8      225.25      231.50      2.36 o 
  -4  -1   8      157.23      166.38      1.64 o 
  -3  -1   8       11.03       11.23      0.57 o 
  -2  -1   8       21.88       22.56      0.71 o 
  -1  -1   8        4.22        4.24      0.41 o 
   0  -1   8      283.23      287.07      1.73 o 
   1  -1   8       51.09       50.90      1.02 o 
   2  -1   8        9.13       10.69      0.77 o 
   3  -1   8       29.56       30.30      1.00 o 
   4  -1   8        2.04        2.38      1.06 o 
   5  -1   8        1.62        2.10      1.26 o 
   6  -1   8        4.63        5.10      1.51 o 
  -8   0   8        3.42        4.94      1.60 o 
  -7   0   8       12.79       11.33      1.26 o 
  -6   0   8       11.00       10.49      0.88 o 
  -5   0   8       14.64       14.19      0.86 o 
  -4   0   8      140.09      138.58      1.37 o 
  -3   0   8      264.82      273.31      1.92 o 
  -2   0   8       13.42       12.70      0.59 o 
  -1   0   8        4.35        4.25      0.47 o 
   0   0   8       24.82       25.78      0.80 o 
   1   0   8        0.21        0.07      0.56 o 
   2   0   8        4.56        3.17      0.82 o 
   3   0   8       36.24       35.11      1.51 o 
   4   0   8       17.74       20.65      1.48 o 
   5   0   8        0.11        0.18      1.33 o 
   6   0   8       10.77       11.54      1.59 o 
  -8   1   8        6.96        9.48      1.63 o 
  -7   1   8        8.55        7.20      1.28 o 
  -6   1   8       22.67       21.48      1.45 o 
  -5   1   8      223.18      226.90      2.35 o 
  -4   1   8      156.02      164.86      2.15 o 
  -3   1   8       11.02       10.61      0.67 o 
  -2   1   8       21.72       21.24      0.82 o 
  -1   1   8        5.17        5.22      0.51 o 
   0   1   8      278.35      284.16      2.11 o 
   1   1   8       53.57       53.22      1.31 o 
   2   1   8        8.96       10.06      1.03 o 
   3   1   8       29.53       31.77      1.51 o 
   4   1   8        1.96        1.90      1.29 o 
   5   1   8        1.48        1.13      1.37 o 
   6   1   8        4.49        5.73      1.63 o 
  -8   2   8        4.39        6.40      1.68 o 
  -7   2   8       22.63       21.96      1.57 o 
  -6   2   8       10.79        8.82      1.31 o 
  -5   2   8        3.77        2.97      0.86 o 
  -4   2   8       91.94       91.99      1.72 o 
  -3   2   8      125.58      122.95      3.04 o 
  -2   2   8        8.64        9.29      1.15 o 
  -1   2   8       51.08       46.34      1.22 o 
   0   2   8        8.79        8.59      0.52 o 
   1   2   8        9.91        9.64      0.63 o 
   2   2   8        0.59        0.70      0.89 o 
   3   2   8       39.79       35.89      1.55 o 
   4   2   8        9.25        8.87      1.36 o 
   5   2   8        2.68        4.18      1.39 o 
   6   2   8        4.00        4.56      1.46 o 
  -7   3   8       17.17       17.29      1.91 o 
  -6   3   8       41.98       41.84      2.22 o 
  -5   3   8       22.83       19.69      1.23 o 
  -4   3   8        6.73        7.22      0.95 o 
  -3   3   8       54.04       51.47      1.86 o 
  -2   3   8       35.33       32.24      1.38 o 
  -1   3   8       75.01       71.45      1.92 o 
   0   3   8       32.99       29.69      1.46 o 
   1   3   8      228.87      226.89      3.23 o 
   2   3   8       16.30       13.68      0.68 o 
   3   3   8        0.26        0.48      0.76 o 
   4   3   8        5.26        4.83      1.00 o 
   5   3   8       11.75       13.91      2.02 o 
  -7   4   8        1.94        5.09      1.97 o 
  -6   4   8       24.75       26.33      2.38 o 
  -5   4   8       38.67       39.71      2.03 o 
  -4   4   8        7.01        9.43      1.29 o 
  -3   4   8        2.39        3.10      0.94 o 
  -2   4   8       26.79       26.59      1.14 o 
  -1   4   8        5.87        5.62      1.11 o 
   0   4   8        2.43        2.10      1.09 o 
   1   4   8        1.66        2.33      0.82 o 
   2   4   8       28.50       28.92      1.36 o 
   3   4   8       20.59       21.76      1.39 o 
   4   4   8        4.53        3.98      1.60 o 
   5   4   8        3.28        2.47      1.85 o 
  -6   5   8       11.88       14.39      2.14 o 
  -5   5   8       17.36       20.94      2.13 o 
  -4   5   8        5.93        7.00      1.51 o 
  -3   5   8        0.27       -0.39      1.57 o 
  -2   5   8       15.88       16.43      1.50 o 
  -1   5   8       58.59       60.04      1.96 o 
   0   5   8       78.18       78.88      2.37 o 
   1   5   8       28.27       27.94      1.61 o 
   2   5   8        6.23        4.61      1.22 o 
   3   5   8       11.14        7.91      1.59 o 
   4   5   8        4.51        4.63      2.04 o 
  -5   6   8        4.66        5.36      1.75 o 
  -4   6   8       19.23       19.56      1.96 o 
  -3   6   8       14.58       17.67      2.12 o 
  -2   6   8       44.42       46.36      2.18 o 
  -1   6   8        2.62        2.89      1.30 o 
   0   6   8        5.31        5.38      1.46 o 
   1   6   8        1.56        0.85      1.16 o 
   2   6   8       17.64       16.94      1.46 o 
   3   6   8        6.03        6.61      1.68 o 
  -4   7   8       16.82       17.75      2.15 o 
  -3   7   8        0.23        0.30      2.07 o 
  -2   7   8        5.02        5.71      1.44 o 
  -1   7   8       30.75       30.80      2.00 o 
   0   7   8        7.39        8.40      1.60 o 
   1   7   8       12.75       12.25      1.59 o 
   2   7   8        2.00        2.06      2.25 o 
  -2  -7   9        1.77        0.63      1.96 o 
  -1  -7   9       13.89       11.87      1.73 o 
   0  -7   9        4.35        4.22      1.67 o 
  -4  -6   9        8.39        7.94      1.94 o 
  -3  -6   9        0.29        0.78      1.79 o 
  -2  -6   9        3.11        3.64      1.51 o 
  -1  -6   9        8.53        9.61      1.56 o 
   0  -6   9        3.69        3.67      1.51 o 
   1  -6   9       19.94       20.12      2.02 o 
   2  -6   9       20.72       20.45      1.90 o 
  -6  -5   9        0.41        0.35      1.88 o 
  -5  -5   9        7.14        7.61      1.68 o 
  -4  -5   9        2.30        2.50      1.70 o 
  -3  -5   9        4.77        4.92      1.70 o 
  -2  -5   9       46.48       43.78      2.25 o 
  -1  -5   9        3.31        2.98      1.27 o 
   0  -5   9       27.68       26.61      1.85 o 
   1  -5   9        5.13        4.56      1.13 o 
   2  -5   9        0.41        1.06      1.15 o 
   3  -5   9       16.21       18.69      1.57 o 
  -6  -4   9        7.66        8.45      1.60 o 
  -5  -4   9        9.04       13.18      1.69 o 
  -4  -4   9       12.55       15.02      1.68 o 
  -3  -4   9       19.95       20.31      1.46 o 
  -2  -4   9        1.25        2.19      1.24 o 
  -1  -4   9        7.47        9.18      0.89 o 
   0  -4   9       55.35       51.95      1.48 o 
   1  -4   9       11.12        9.94      1.08 o 
   2  -4   9       23.59       22.54      1.34 o 
   3  -4   9        0.15       -0.28      1.07 o 
   4  -4   9        6.55        6.07      1.60 o 
  -7  -3   9       17.16       15.14      1.68 o 
  -6  -3   9       22.91       23.62      1.66 o 
  -5  -3   9        5.56        5.46      0.87 o 
  -4  -3   9        2.83        2.08      0.77 o 
  -3  -3   9       67.75       65.96      1.30 o 
  -2  -3   9       90.32       86.31      1.58 o 
  -1  -3   9       70.98       73.99      1.32 o 
   0  -3   9       22.45       23.00      0.89 o 
   1  -3   9       43.66       44.58      1.39 o 
   2  -3   9        8.44        8.30      1.03 o 
   3  -3   9        7.72        7.53      1.25 o 
   4  -3   9        3.73        2.19      1.29 o 
   5  -3   9        1.52        1.45      1.38 o 
  -7  -2   9        2.61        3.06      1.28 o 
  -6  -2   9       25.81       26.63      1.50 o 
  -5  -2   9       25.45       28.88      1.25 o 
  -4  -2   9       49.50       50.67      1.30 o 
  -3  -2   9      120.04      116.65      1.35 o 
  -2  -2   9        9.84       10.00      0.68 o 
  -1  -2   9        8.67        9.51      0.65 o 
   0  -2   9      142.66      148.42      1.73 o 
   1  -2   9        4.37        5.48      0.83 o 
   2  -2   9        8.37        7.63      0.87 o 
   3  -2   9       10.10       10.09      1.25 o 
   4  -2   9        2.89        3.13      1.27 o 
   5  -2   9        7.08        7.04      1.57 o 
  -7  -1   9       26.51       29.60      1.89 o 
  -6  -1   9       48.20       47.12      1.83 o 
  -5  -1   9        3.19        2.25      0.86 o 
  -4  -1   9        1.00        0.49      0.57 o 
  -3  -1   9       27.20       25.32      0.82 o 
  -2  -1   9       26.45       26.91      0.85 o 
  -1  -1   9      166.49      162.08      1.68 o 
   0  -1   9       64.20       63.85      1.13 o 
   1  -1   9      138.62      144.81      1.85 o 
   2  -1   9        6.54        5.93      0.84 o 
   3  -1   9        9.51        8.62      1.14 o 
   4  -1   9       36.27       37.90      1.79 o 
   5  -1   9        4.26        4.64      1.36 o 
  -7   0   9        1.31        1.24      1.35 o 
  -6   0   9        0.08        0.66      1.07 o 
  -5   0   9        6.69        7.32      0.70 o 
  -4   0   9        3.61        4.12      0.53 o 
  -3   0   9        0.08        0.56      0.53 o 
  -2   0   9       93.99       84.11      1.12 o 
  -1   0   9       46.45       41.36      1.05 o 
   0   0   9      112.73      118.56      2.12 o 
   1   0   9       11.85       12.33      0.82 o 
   2   0   9       30.53       30.28      1.20 o 
   3   0   9       45.46       42.59      1.88 o 
   4   0   9       41.39       40.88      2.02 o 
   5   0   9        0.01       -0.63      1.36 o 
  -7   1   9       26.12       28.03      1.68 o 
  -6   1   9       47.93       49.35      2.06 o 
  -5   1   9        3.21        3.38      0.89 o 
  -4   1   9        1.02        0.18      0.75 o 
  -3   1   9       28.56       25.33      0.94 o 
  -2   1   9       26.37       27.35      1.00 o 
  -1   1   9      166.47      164.47      1.92 o 
   0   1   9       63.02       61.22      1.42 o 
   1   1   9      139.82      146.12      2.16 o 
   2   1   9        6.55        5.50      0.84 o 
   3   1   9        9.12        9.39      1.32 o 
   4   1   9       35.81       38.81      2.13 o 
   5   1   9        4.51        4.20      1.53 o 
  -7   2   9        2.58        2.55      1.63 o 
  -6   2   9       26.33       28.78      1.77 o 
  -5   2   9       26.09       28.05      1.61 o 
  -4   2   9       50.64       52.33      1.66 o 
  -3   2   9      121.58      122.97      2.54 o 
  -2   2   9        9.49        7.55      1.29 o 
  -1   2   9        8.99        9.71      0.68 o 
   0   2   9      140.16      140.63      1.86 o 
   1   2   9        4.26        5.07      0.56 o 
   2   2   9        8.82        8.88      0.93 o 
   3   2   9       10.12        7.64      1.48 o 
   4   2   9        2.88        3.57      1.48 o 
   5   2   9        7.02        6.77      1.72 o 
  -7   3   9       17.59       16.64      2.31 o 
  -6   3   9       22.62       24.42      2.00 o 
  -5   3   9        5.65        7.21      1.47 o 
  -4   3   9        3.01        1.86      0.95 o 
  -3   3   9       69.15       66.95      2.17 o 
  -2   3   9       92.87       88.92      2.77 o 
  -1   3   9       69.72       73.77      2.24 o 
   0   3   9       23.52       21.63      1.62 o 
   1   3   9       44.12       47.86      1.74 o 
   2   3   9        8.53        8.64      1.25 o 
   3   3   9        8.03        9.37      1.41 o 
   4   3   9        3.49        3.03      1.59 o 
   5   3   9        1.49        1.96      1.80 o 
  -6   4   9        7.46        7.66      2.04 o 
  -5   4   9        9.06       11.12      1.94 o 
  -4   4   9       13.12       15.22      1.59 o 
  -3   4   9       19.43       21.14      1.69 o 
  -2   4   9        1.38        0.24      1.35 o 
  -1   4   9        7.51        9.00      1.23 o 
   0   4   9       54.46       50.99      2.29 o 
   1   4   9       11.96       12.33      1.14 o 
   2   4   9       24.39       26.14      1.49 o 
   3   4   9        0.14       -0.06      1.41 o 
   4   4   9        6.62        6.51      1.50 o 
  -6   5   9        0.32        0.41      1.88 o 
  -5   5   9        7.30        7.40      1.81 o 
  -4   5   9        2.35        2.90      1.80 o 
  -3   5   9        4.56        6.74      1.70 o 
  -2   5   9       45.94       43.30      2.14 o 
  -1   5   9        3.11        1.41      1.30 o 
   0   5   9       28.47       27.12      1.83 o 
   1   5   9        5.16        4.73      1.26 o 
   2   5   9        0.45       -0.21      1.30 o 
   3   5   9       16.07       19.03      2.14 o 
  -4   6   9        8.34        8.33      1.80 o 
  -3   6   9        0.21       -0.49      1.88 o 
  -2   6   9        3.29        4.87      1.40 o 
  -1   6   9        8.48        7.80      1.59 o 
   0   6   9        3.98        3.78      1.40 o 
   1   6   9       20.17       22.41      1.79 o 
   2   6   9       20.70       19.83      1.97 o 
  -2   7   9        1.76        2.16      1.63 o 
  -1   7   9       14.33       11.86      1.84 o 
   0   7   9        4.35        5.25      1.62 o 
  -3  -6  10        9.54       11.85      2.24 o 
  -2  -6  10       12.31       11.90      2.15 o 
  -1  -6  10        6.98        7.87      1.69 o 
   0  -6  10        0.00       -0.63      1.54 o 
  -4  -5  10        6.32        5.10      1.94 o 
  -3  -5  10       22.79       26.22      2.42 o 
  -2  -5  10       52.07       49.73      2.47 o 
  -1  -5  10        5.93        4.57      1.41 o 
   0  -5  10       12.99       11.09      1.64 o 
   1  -5  10       13.88       15.80      1.69 o 
   2  -5  10        0.22        0.07      1.63 o 
  -5  -4  10       40.25       41.98      2.51 o 
  -4  -4  10        6.38        5.21      1.55 o 
  -3  -4  10       11.63        7.06      1.56 o 
  -2  -4  10        8.23        9.03      1.50 o 
  -1  -4  10       29.55       30.98      1.85 o 
   0  -4  10       19.35       20.95      1.50 o 
   1  -4  10       15.60       14.17      1.32 o 
   2  -4  10        8.23        8.28      1.31 o 
   3  -4  10        4.81        4.59      1.36 o 
  -6  -3  10       13.70       15.15      1.79 o 
  -5  -3  10        4.54        3.60      1.48 o 
  -4  -3  10        0.23        0.75      1.63 o 
  -3  -3  10        3.17        3.52      0.94 o 
  -2  -3  10       15.32       13.44      1.22 o 
  -1  -3  10       64.41       65.24      1.89 o 
   0  -3  10       17.53       16.86      1.04 o 
   1  -3  10        8.30        9.14      0.99 o 
   2  -3  10        8.59        9.39      1.26 o 
   3  -3  10       18.23       20.14      1.43 o 
   4  -3  10        1.77        0.90      1.42 o 
  -6  -2  10        9.93       10.22      1.71 o 
  -5  -2  10       16.83       15.93      1.24 o 
  -4  -2  10        1.47        2.24      0.89 o 
  -3  -2  10       24.31       22.49      1.18 o 
  -2  -2  10        2.02        2.24      0.83 o 
  -1  -2  10       22.92       21.36      0.83 o 
   0  -2  10       40.13       45.01      1.35 o 
   1  -2  10       32.69       33.55      1.31 o 
   2  -2  10        0.50        0.31      1.02 o 
   3  -2  10        0.48        1.31      1.12 o 
   4  -2  10        1.50        2.10      1.43 o 
  -7  -1  10        1.57        1.87      1.37 o 
  -6  -1  10       13.24       13.59      1.63 o 
  -5  -1  10        0.60       -0.09      1.09 o 
  -4  -1  10       47.64       43.59      1.48 o 
  -3  -1  10       36.66       32.91      1.51 o 
  -2  -1  10        8.85        9.95      0.74 o 
  -1  -1  10       30.99       29.21      1.15 o 
   0  -1  10       27.79       25.29      1.06 o 
   1  -1  10        8.84        9.53      0.83 o 
   2  -1  10       30.11       33.25      1.35 o 
   3  -1  10       23.51       23.49      1.53 o 
   4  -1  10        4.71        4.32      1.52 o 
  -7   0  10        1.51        2.76      1.64 o 
  -6   0  10        3.80        2.77      1.44 o 
  -5   0  10       15.00       15.27      1.40 o 
  -4   0  10       17.36       17.47      1.03 o 
  -3   0  10       27.07       25.54      1.23 o 
  -2   0  10        1.80        3.00      0.56 o 
  -1   0  10        3.93        4.75      0.85 o 
   0   0  10      126.37      141.38      2.28 o 
   1   0  10       13.71       14.05      1.01 o 
   2   0  10        9.02        7.94      0.99 o 
   3   0  10        0.21        0.30      1.15 o 
   4   0  10        6.49        6.50      1.45 o 
  -7   1  10        1.67        0.94      1.83 o 
  -6   1  10       13.46       14.27      1.53 o 
  -5   1  10        0.66        0.12      1.14 o 
  -4   1  10       46.79       43.63      1.90 o 
  -3   1  10       36.41       35.91      1.33 o 
  -2   1  10        9.46        9.97      0.90 o 
  -1   1  10       31.92       33.47      1.27 o 
   0   1  10       27.40       25.20      1.22 o 
   1   1  10        8.92        8.80      0.95 o 
   2   1  10       30.38       32.16      1.45 o 
   3   1  10       24.30       25.31      1.47 o 
   4   1  10        4.89        4.55      1.57 o 
  -6   2  10       10.14       10.91      1.68 o 
  -5   2  10       17.24       20.97      1.83 o 
  -4   2  10        1.31        1.51      1.01 o 
  -3   2  10       24.71       26.65      1.91 o 
  -2   2  10        2.14        1.97      1.17 o 
  -1   2  10       24.08       21.84      1.48 o 
   0   2  10       39.67       45.09      2.13 o 
   1   2  10       33.36       35.41      1.84 o 
   2   2  10        0.55       -0.04      1.30 o 
   3   2  10        0.50        1.54      1.45 o 
   4   2  10        1.50        2.43      1.61 o 
  -6   3  10       13.48       14.60      2.22 o 
  -5   3  10        4.74        5.51      1.53 o 
  -4   3  10        0.32        1.48      1.46 o 
  -3   3  10        3.23        4.14      1.69 o 
  -2   3  10       16.20       15.40      2.07 o 
  -1   3  10       62.88       61.28      2.38 o 
   0   3  10       17.63       17.75      1.65 o 
   1   3  10        8.47       11.39      1.30 o 
   2   3  10        8.35       10.02      1.61 o 
   3   3  10       18.19       18.69      1.80 o 
   4   3  10        1.77        1.52      1.65 o 
  -5   4  10       40.15       44.29      3.90 o 
  -4   4  10        6.46        9.34      2.22 o 
  -3   4  10       11.48       10.15      2.30 o 
  -2   4  10        8.28        7.84      1.58 o 
  -1   4  10       29.94       31.03      1.99 o 
   0   4  10       18.85       21.23      1.92 o 
   1   4  10       15.29       15.39      1.53 o 
   2   4  10        8.38        7.45      1.58 o 
   3   4  10        4.84        3.50      1.69 o 
  -4   5  10        6.56        5.46      1.93 o 
  -3   5  10       23.62       28.53      2.48 o 
  -2   5  10       52.68       54.47      2.44 o 
  -1   5  10        6.19        4.53      1.49 o 
   0   5  10       13.02       11.76      1.63 o 
   1   5  10       13.76       16.07      1.59 o 
   2   5  10        0.18        2.48      1.80 o 
  -3   6  10        9.68       10.47      2.13 o 
  -2   6  10       12.56       14.21      1.77 o 
  -1   6  10        6.65        3.68      1.73 o 
   0   6  10        0.00       -0.79      1.57 o 
  -2  -5  11       13.93       14.38      2.19 o 
  -1  -5  11        4.99        6.33      1.63 o 
  -4  -4  11       16.02       17.86      2.41 o 
  -3  -4  11       21.47       26.81      2.38 o 
  -2  -4  11       43.47       38.83      2.72 o 
  -1  -4  11       40.01       39.28      2.21 o 
   0  -4  11        7.65        6.47      1.67 o 
   1  -4  11        0.44        1.01      1.64 o 
  -5  -3  11        8.31        8.61      1.75 o 
  -4  -3  11        7.27       10.83      1.98 o 
  -3  -3  11       30.03       26.22      2.21 o 
  -2  -3  11       10.65        9.43      1.61 o 
  -1  -3  11        0.23       -0.06      1.21 o 
   0  -3  11       15.39       15.97      1.40 o 
   1  -3  11        0.55       -1.49      1.50 o 
   2  -3  11       13.90       15.06      1.52 o 
  -5  -2  11        0.09       -0.39      1.67 o 
  -4  -2  11        3.93        5.20      1.78 o 
  -3  -2  11        2.19        3.56      1.13 o 
  -2  -2  11        4.45        5.35      1.24 o 
  -1  -2  11       20.46       21.58      1.63 o 
   0  -2  11        2.77        1.27      1.37 o 
   1  -2  11        4.71        4.43      1.19 o 
   2  -2  11       11.84       10.98      1.22 o 
   3  -2  11        0.00       -0.03      1.30 o 
  -6  -1  11        1.77        1.44      1.72 o 
  -5  -1  11        2.78        2.44      1.51 o 
  -4  -1  11       23.10       25.32      1.54 o 
  -3  -1  11       12.86       11.54      1.18 o 
  -2  -1  11        7.63        6.03      1.28 o 
  -1  -1  11        1.22        1.80      1.36 o 
   0  -1  11        8.98       11.14      1.24 o 
   1  -1  11       12.84       13.56      1.24 o 
   2  -1  11       17.68       20.01      1.35 o 
   3  -1  11        2.99        3.03      1.25 o 
  -6   0  11       11.96       13.43      1.81 o 
  -5   0  11        2.19        2.42      1.28 o 
  -4   0  11        0.56        0.43      1.12 o 
  -3   0  11        8.35        7.42      1.14 o 
  -2   0  11        7.76        8.41      1.14 o 
  -1   0  11       14.21       18.03      1.24 o 
   0   0  11        0.44        0.96      1.00 o 
   1   0  11        0.31        0.14      1.08 o 
   2   0  11        9.87       13.82      1.33 o 
   3   0  11        3.15        2.17      1.73 o 
  -6   1  11        1.77        4.22      1.86 o 
  -5   1  11        3.08        2.43      1.28 o 
  -4   1  11       22.83       22.98      1.62 o 
  -3   1  11       13.78       13.13      1.43 o 
  -2   1  11        7.22        8.03      1.34 o 
  -1   1  11        1.18        0.84      1.41 o 
   0   1  11        9.01       10.19      1.37 o 
   1   1  11       12.53       14.12      1.45 o 
   2   1  11       17.46       20.76      1.99 o 
   3   1  11        2.86        1.45      1.70 o 
  -5   2  11        0.12       -0.06      1.49 o 
  -4   2  11        4.04        4.85      1.32 o 
  -3   2  11        2.16        3.15      1.48 o 
  -2   2  11        4.68        5.34      1.32 o 
  -1   2  11       20.44       20.42      1.69 o 
   0   2  11        2.71        1.98      1.47 o 
   1   2  11        4.58        4.16      1.49 o 
   2   2  11       11.83       11.95      1.63 o 
   3   2  11        0.00       -0.18      1.63 o 
  -5   3  11        8.06        9.51      2.02 o 
  -4   3  11        6.90        7.75      2.02 o 
  -3   3  11       30.04       30.25      2.32 o 
  -2   3  11       11.08        9.59      1.71 o 
  -1   3  11        0.25       -0.20      1.39 o 
   0   3  11       15.09       15.17      1.77 o 
   1   3  11        0.51        2.21      1.58 o 
   2   3  11       13.55       13.52      2.01 o 
  -4   4  11       16.20       14.53      2.48 o 
  -3   4  11       21.45       25.02      2.66 o 
  -2   4  11       43.72       50.23      3.30 o 
  -1   4  11       39.57       43.84      2.57 o 
   0   4  11        7.89        8.32      1.63 o 
   1   4  11        0.44        0.32      1.42 o 
  -2   5  11       13.66       16.19      2.19 o 
  -1   5  11        5.15        5.25      1.65 o 
  -3  -3  12       10.85       10.80      1.98 o 
  -2  -3  12        6.49        7.33      2.12 o 
  -1  -3  12        2.37        2.57      1.77 o 
   0  -3  12       33.29       35.35      2.60 o 
  -4  -2  12       14.22       13.36      2.19 o 
  -3  -2  12        5.41        6.05      1.87 o 
  -2  -2  12       25.91       24.37      2.15 o 
  -1  -2  12       22.47       26.76      2.33 o 
   0  -2  12        2.91        4.04      1.62 o 
   1  -2  12        4.67        5.04      1.75 o 
  -4  -1  12        6.51        8.32      1.65 o 
  -3  -1  12        2.44        3.34      1.85 o 
  -2  -1  12        3.97        3.03      1.46 o 
  -1  -1  12       24.85       26.77      2.23 o 
   0  -1  12       10.51       12.41      2.07 o 
   1  -1  12        9.39        9.23      1.77 o 
  -4   0  12       14.09       16.31      1.54 o 
  -3   0  12        9.73       11.14      1.47 o 
  -2   0  12        7.42        9.50      1.80 o 
  -1   0  12       10.84       12.98      2.19 o 
   0   0  12        2.80        2.84      2.13 o 
   1   0  12       25.53       24.85      2.40 o 
  -4   1  12        6.60        8.54      1.93 o 
  -3   1  12        2.53        2.46      1.44 o 
  -2   1  12        3.92        3.72      1.61 o 
  -1   1  12       24.53       27.70      2.54 o 
   0   1  12       10.65       13.39      1.89 o 
   1   1  12        9.23        8.83      2.07 o 
  -4   2  12       14.11       17.14      2.06 o 
  -3   2  12        5.30        6.09      1.53 o 
  -2   2  12       25.80       22.00      1.93 o 
  -1   2  12       22.41       19.65      2.17 o 
   0   2  12        3.05        1.37      1.92 o 
   1   2  12        4.67        3.60      1.74 o 
  -3   3  12       11.06       11.49      1.96 o 
  -2   3  12        6.43        6.43      1.73 o 
  -1   3  12        2.25        3.95      1.55 o 
   0   3  12       33.31       36.75      2.43 o 
                                                 
